# Supplementary material for: Proteome Profiling of the Dystrophic mdx Mice Diaphragm
Source: Biomolecules. 2023 Nov 13;13(11):1648. doi: 10.3390/biom13111648 (PMC10669179; doi:10.3390/biom13111648)
Supplement: Supplementary file 1 [file biomolecules-13-01648-s001.zip]

Archive with 8 entries (8 files):
- Figure S1.pptx
- Figure S2.pptx
- Figure S3.pptx
- Figure S4.pptx
- Figure S5.pptx
- Table S1 mdx_vs_WT_LF.xls
- Table S2 mdx_vs_WT_TMT.xls
- Table S3.pdf
