# Supplementary material for: Proteome Profiling of the Dystrophic mdx Mice Diaphragm
Source: Biomolecules. 2023 Nov 13;13(11):1648. doi: 10.3390/biom13111648 (PMC10669179; doi:10.3390/biom13111648)
Supplement: Supplementary file 1 [file biomolecules-13-01648-s001.zip › Table S1 mdx_vs_WT_LF.xls]

## Sheet: Sheet1
protein	qvalue	Ratio mdx/WT	fold change	peptide number	description
Q9CQF4	NA	only in WT	NA	2	Mitochondrial transcription rescue factor 1
P19096	0.00005	0.48	2.07	38	Fatty acid synthase
P14602	0.00005	1.62	1.62	16	Heat shock protein beta-1
P13541	0.00005	2.34	2.34	74	Myosin-3
P19324	0.00005	2.31	2.31	27	Serpin H1
Q61171	0.00005	4.11	4.11	10	Peroxiredoxin-2
P63017	0.00005	1.37	1.37	31	Heat shock cognate 71 kDa protein
Q5SX40	0.00005	0.74	1.34	96	Myosin-1
P16045	0.00005	2.22	2.22	13	Galectin-1
P58252	0.00005	1.45	1.45	52	Elongation factor 2
P62962	0.00005	2.43	2.43	9	Profilin-1
P20152	0.00005	2.31	2.31	42	Vimentin
Q8CI43	0.00005	4.46	4.46	18	Myosin light chain 6B
P31001	0.00005	1.59	1.59	42	Desmin
P45952	0.00005	0.55	1.82	22	Medium-chain specific acyl-CoA dehydrogenase, mitochondrial
Q91X72	0.00005	2.13	2.13	19	Hemopexin
Q62009	0.00005	4.64	4.64	28	Periostin
O08539	0.00005	1.56	1.56	26	Myc box-dependent-interacting protein 1
O09161	0.00005	1.44	1.44	27	Calsequestrin-2
Q6P8J7	0.00005	0.54	1.85	47	Creatine kinase S-type, mitochondrial
Q9D154	0.00005	1.85	1.85	22	Leukocyte elastase inhibitor A
P51885	0.00005	1.72	1.72	17	Lumican
P60710+ P63260+Q8BFZ3	0.00005	1.59	1.59	20	Actin, cytoplasmic 1; Actin, cytoplasmic 2; Beta-actin-like protein 2
Q9WUB3	0.00005	0.76	1.31	77	Glycogen phosphorylase, muscle form
P11499	0.00005	1.50	1.50	36	Heat shock protein HSP 90-beta
P34914	0.00005	0.38	2.64	16	Bifunctional epoxide hydrolase 2
O70209	0.00005	2.33	2.33	12	PDZ and LIM domain protein 3
Q7TQ48	0.00005	1.28	1.28	60	Sarcalumenin
Q8K2B3	0.00005	0.76	1.32	46	Succinate dehydrogenase [ubiquinone] flavoprotein subunit, mitochondrial
P10853+Q64475+Q8CGP1+Q8CGP2+P10854+Q6ZWY9+Q64478+Q64525	0.00005	1.61	1.61	18	HistoneH2Btype1-F/J/L ; HistoneH2Btype1-B ; HistoneH2Btype1-K ; HistoneH2Btype1-P ; HistoneH2Btype1-M ; HistoneH2Btype1-C/E/G ; HistoneH2Btype1-H ; HistoneH2Btype2-B
Q8VHX6	0.00005	1.54	1.54	124	Filamin-C
P17742	0.00005	1.95	1.95	13	Peptidyl-prolyl cis-trans isomerase A
P09541	0.00005	3.80	3.80	13	Myosin light chain 4
P48678	0.00005	1.63	1.63	57	Prelamin-A/C
P10126	0.00005	2.90	2.90	16	Elongation factor 1-alpha 1
O55143	0.00005	1.58	1.58	37	Sarcoplasmic/endoplasmic reticulum calcium ATPase 2
P13542	0.00005	4.05	4.05	54	Myosin-8
P97447	0.00009	1.81	1.81	24	Four and a half LIM domains protein 1
Q60854	0.00013	2.21	2.21	14	Serpin B6
Q5XKE0	0.00017	0.69	1.45	52	Myosin-binding protein C, fast-type
P52825	0.00017	0.64	1.57	33	Carnitine O-palmitoyltransferase 2, mitochondrial
P54071	0.00029	0.73	1.36	37	Isocitrate dehydrogenase [NADP], mitochondrial
P16125	0.00044	0.77	1.31	28	L-lactate dehydrogenase B chain
Q8VEE1	0.00047	2.01	2.01	14	LIM and cysteine-rich domains protein 1
P09103	0.00058	1.56	1.56	31	Protein disulfide-isomerase
Q9D6J5	0.00060	0.54	1.85	12	NADH dehydrogenase [ubiquinone] 1 beta subcomplex subunit 8, mitochondrial
P13707	0.00081	0.47	2.12	12	Glycerol-3-phosphate dehydrogenase [NAD(+)], cytoplasmic
Q8BH59+Q9QXX4	0.00115	0.75	1.33	49	Calcium-binding mitochondrial carrier protein Aralar1; Calcium-binding mitochondrial carrier protein Aralar2
Q80XN0	0.00141	0.60	1.67	12	D-beta-hydroxybutyrate dehydrogenase, mitochondrial
P14211	0.00142	1.38	1.38	24	Calreticulin
Q8QZT1	0.00142	0.66	1.52	26	Acetyl-CoA acetyltransferase, mitochondrial
P10107	0.00170	1.79	1.79	16	Annexin A1
P19783	0.00186	0.63	1.59	18	Cytochrome c oxidase subunit 4 isoform 1, mitochondrial
P07310	0.00240	0.87	1.15	53	Creatine kinase M-type
Q99NB1	0.00245	0.60	1.66	18	Acetyl-coenzyme A synthetase 2-like, mitochondrial
Q9DBG5	0.00281	0.63	1.60	16	Perilipin-3
Q8VDD5	0.00291	1.24	1.24	71	Myosin-9
P27773	0.00298	1.53	1.53	35	Protein disulfide-isomerase A3
Q9EQ20	0.00322	0.59	1.68	23	Methylmalonate-semialdehyde dehydrogenase [acylating], mitochondrial
P07901	0.00328	1.53	1.53	24	Heat shock protein HSP 90-alpha
Q99JY0	0.00413	0.79	1.26	47	Trifunctional enzyme subunit beta, mitochondrial
Q6P5H2	0.00512	1.26	1.26	19	Nestin
Q01853	0.00514	1.28	1.28	48	Transitional endoplasmic reticulum ATPase
Q8CAQ8	0.00514	0.80	1.25	58	MICOS complex subunit Mic60
Q05920	0.00517	0.55	1.82	20	Pyruvate carboxylase, mitochondrial
P08113	0.00517	1.49	1.49	25	Endoplasmin
Q9DB77	0.00520	0.79	1.27	34	Cytochrome b-c1 complex subunit 2, mitochondrial
P29391	0.00522	2.98	2.98	12	Ferritin light chain 1
P18242	0.00522	2.22	2.22	12	Cathepsin D
Q91ZA3	0.00543	0.64	1.56	21	Propionyl-CoA carboxylase alpha chain, mitochondrial
Q9DCS9	0.00546	0.61	1.65	13	NADH dehydrogenase [ubiquinone] 1 beta subcomplex subunit 10
P14824	0.00560	0.80	1.25	49	Annexin A6
P50544	0.00561	0.78	1.28	54	Very long-chain specific acyl-CoA dehydrogenase, mitochondrial
Q60932	0.00600	0.63	1.58	15	Voltage-dependent anion-selective channel protein 1
A2AUC9	0.00633	1.30	1.30	30	Kelch-like protein 41
P50462	0.00729	2.26	2.26	10	Cysteine and glycine-rich protein 3
P51881	0.00751	1.57	1.57	10	ADP/ATP translocase 2
P20029	0.00884	1.25	1.25	27	Endoplasmic reticulum chaperone BiP
P35385	0.00898	1.63	1.63	10	Heat shock protein beta-7
O35459	0.00911	0.56	1.80	18	Delta(3,5)-Delta(2,4)-dienoyl-CoA isomerase, mitochondrial
Q00897	0.00970	0.28	3.56	5	Alpha-1-antitrypsin 1-4
P62908	0.00983	1.46	1.46	17	40S ribosomal protein S3
Q9CQ62	0.01000	0.69	1.44	16	2,4-dienoyl-CoA reductase, mitochondrial
O09111	0.01004	0.60	1.67	8	NADH dehydrogenase [ubiquinone] 1 beta subcomplex subunit 11, mitochondrial
Q9Z1Q9	0.01045	0.57	1.76	11	Valine--tRNA ligase
P26041	0.01073	1.57	1.57	22	Moesin
P00405	0.01181	0.67	1.49	13	Cytochrome c oxidase subunit 2
Q60675	0.01181	0.62	1.61	45	Laminin subunit alpha-2
P99024	0.01245	2.44	2.44	6	Tubulin beta-5 chain
O88346	0.01261	1.54	1.54	14	Troponin T, slow skeletal muscle
P19123	0.01270	1.49	1.49	9	Troponin C, slow skeletal and cardiac muscles
P61979	0.01361	1.45	1.45	18	Heterogeneous nuclear ribonucleoprotein K
Q9D6Y9	0.01361	0.66	1.52	21	1,4-alpha-glucan-branching enzyme
Q7TMM9+ Q9CWF2	0.01375	3.00	3.00	6	Tubulin beta-2A chain; Tubulin beta-2B chain
Q8BFR5	0.01438	1.13	1.13	42	Elongation factor Tu, mitochondrial
Q99MQ4	0.01448	1.67	1.67	16	Asporin
Q8R1G2	0.01451	0.41	2.41	9	Carboxymethylenebutenolidase homolog
Q8BWT1	0.01452	0.79	1.27	40	3-ketoacyl-CoA thiolase, mitochondrial
P62806	0.01533	1.48	1.48	13	Histone H4
P68134	0.01546	0.57	1.74	11	Actin, alpha skeletal muscle
P62751	0.01596	1.57	1.57	7	60S ribosomal protein L23a
P47911	0.01596	1.85	1.85	11	60S ribosomal protein L6
Q9DC69	0.01607	0.67	1.50	31	NADH dehydrogenase [ubiquinone] 1 alpha subcomplex subunit 9, mitochondrial
Q04447	0.01618	2.42	2.42	14	Creatine kinase B-type
Q3U0S6	0.01786	0.15	6.62	2	Ras-interacting protein 1
Q9DCN2	0.01843	1.91	1.91	10	NADH-cytochrome b5 reductase 3
P15508	0.01848	0.82	1.22	44	Spectrin beta chain, erythrocytic
P17182	0.02119	1.43	1.43	22	Alpha-enolase
P14206	0.02150	2.40	2.40	8	40S ribosomal protein SA
O54931	0.02331	0.27	3.75	2	A-kinase anchor protein 2
P56392	0.02483	0.50	1.98	4	Cytochrome c oxidase subunit 7A1, mitochondrial
Q9CQA3	0.02498	0.75	1.34	15	Succinate dehydrogenase [ubiquinone] iron-sulfur subunit, mitochondrial
Q9CPQ1	0.02498	0.51	1.96	5	Cytochrome c oxidase subunit 6C
P32848	0.02608	0.63	1.58	17	Parvalbumin alpha
P28653	0.02681	1.81	1.81	15	Biglycan
Q9CZ13	0.02682	0.69	1.45	30	Cytochrome b-c1 complex subunit 1, mitochondrial
Q9CQH3	0.02801	0.56	1.78	6	NADH dehydrogenase [ubiquinone] 1 beta subcomplex subunit 5, mitochondrial
Q9D0F9	0.02801	0.82	1.21	39	Phosphoglucomutase-1
Q9CR61	0.02866	0.49	2.05	7	NADH dehydrogenase [ubiquinone] 1 beta subcomplex subunit 7
O88342	0.02867	1.38	1.38	29	WD repeat-containing protein 1
Q9D8E6	0.02867	1.54	1.54	11	60S ribosomal protein L4
P12970	0.02867	1.59	1.59	13	60S ribosomal protein L7a
Q60931	0.02893	0.65	1.54	12	Voltage-dependent anion-selective channel protein 3
P42932	0.02894	1.48	1.48	21	T-complex protein 1 subunit theta
Q8BGH2	0.02909	0.70	1.43	12	Sorting and assembly machinery component 50 homolog
P13020	0.02930	1.53	1.53	22	Gelsolin
P04247	0.03038	0.79	1.27	36	Myoglobin
P28650	0.03313	0.80	1.25	31	Adenylosuccinate synthetase isozyme 1
P62301	0.03318	1.42	1.42	9	40S ribosomal protein S13
Q32MW3+Q9R0X4	0.03330	1.65	1.65	11	Acyl-coenzyme A thioesterase 10, mitochondrial; Acyl-coenzyme A thioesterase 9, mitochondrial
P47963	0.03686	1.47	1.47	5	60S ribosomal protein L13
Q9WV06	0.03700	1.89	1.89	15	Ankyrin repeat domain-containing protein 2
Q8BW75	0.03735	0.41	2.46	7	Amine oxidase [flavin-containing] B
O88569	0.03740	1.32	1.32	20	Heterogeneous nuclear ribonucleoproteins A2/B1
Q62426	0.03740	2.52	2.52	4	Cystatin-B
Q6NVE9	0.04060	4.01	4.01	3	Protein phosphatase PTC7 homolog
O89053	0.04362	2.50	2.50	7	Coronin-1A
P97807	0.04657	0.84	1.20	40	Fumarate hydratase, mitochondrial
Q8K1Z0	0.04832	0.71	1.42	17	Ubiquinone biosynthesis protein COQ9, mitochondrial
Q9CR62	0.04832	0.71	1.41	17	Mitochondrial 2-oxoglutarate/malate carrier protein
