# Supplementary material for: Proteome Profiling of the Dystrophic mdx Mice Diaphragm
Source: Biomolecules. 2023 Nov 13;13(11):1648. doi: 10.3390/biom13111648 (PMC10669179; doi:10.3390/biom13111648)
Supplement: Supplementary file 1 [file biomolecules-13-01648-s001.zip › Table S2 mdx_vs_WT_TMT.xls]

## Sheet: Sheet1
C: Student's T-test Significant MDX_WT	N: Student's T-test q-value MDX_WT	N: Student's T-test Difference MDX_WT	T: Majority protein IDs	T: Protein names	T: Gene names	Fold change
+	0.000819845	1.29301	A1L314	Macrophage-expressed gene 1 protein	Mpeg1	2.45039
+	4.8951e-05	0.455667	A2A432	Cullin-4B	Cul4b	1.37142
+	0.00162418	0.459593	A2A4P0	ATP-dependent RNA helicase DHX8	Dhx8	1.37515
+	0.00309368	0.162395	A2A5R2	Brefeldin A-inhibited guanine nucleotide-exchange protein 2	Arfgef2	1.11914
+	0.00401304	0.584402	A2A5Z6	E3 ubiquitin-protein ligase SMURF2	Smurf2	1.49942
+	0.00545166	0.609119	A2A699	Protein FAM171A2	Fam171a2	1.52533
+	0.00165827	0.44464	A2A6A1	G patch domain-containing protein 8	Gpatch8	1.36097
+	5.5336e-05	0.873168	A2A6Q5	Cell division cycle protein 27 homolog	Cdc27	1.83168
+	0.000356234	0.239279	A2A791	Zinc finger MYM-type protein 4	Zmym4	1.1804
+	5.93849e-05	0.308536	A2A8Z1	Oxysterol-binding protein-related protein 9	Osbpl9	1.23845
+	0.00526526	-0.477197	A2A9C3	Protein SZT2	Szt2	-1.39204
+	0	0.689401	A2AAY5	SH3 and PX domain-containing protein 2B	Sh3pxd2b	1.61261
+	0.016197	0.435105	A2AB59	Rho GTPase-activating protein 27	Arhgap27	1.35201
+	9.43231e-05	-0.250727	A2ABU4	Myomesin-3	Myom3	-1.18981
+	0.00977754	-0.320017	A2ADF7	Solute carrier family 25 member 34	Slc25a34	-1.24835
+	0.00255634	0.419258	A2ADY9	Protein DDI1 homolog 2	Ddi2	1.33724
+	6.47399e-05	0.53804	A2AF47	Dedicator of cytokinesis protein 11	Dock11	1.452
+	0.00152415	0.47362	A2AGH6;Q8BQM9	Mediator of RNA polymerase II transcription subunit 12;Mediator of RNA polymerase II transcription subunit 12-like protein	Med12;Med12l	1.38859
+	0.000579892	0.332056	A2AGT5	Cytoskeleton-associated protein 5	Ckap5	1.25881
+	0.000213836	0.508276	A2AHC3	Calmodulin-regulated spectrin-associated protein 1	Camsap1	1.42235
+	0.00501349	-0.232402	A2AIL4	NADH dehydrogenase (ubiquinone) complex I, assembly factor 6	Ndufaf6	-1.17479
+	0.0316246	0.287249	A2AIV2	Protein virilizer homolog	Kiaa1429	1.22031
+	0.000373626	0.42029	A2AJ76	Hemicentin-2	Hmcn2	1.3382
+	0.000214418	0.467738	A2AJI0	MAP7 domain-containing protein 1	Map7d1	1.38294
+	0.000213891	0.62169	A2AJT4	Arginine/serine-rich protein PNISR	Pnisr	1.53868
+	0.0344556	0.245876	A2AKG8	Focadhesin	Focad	1.18581
+	0.000239763	-0.436523	A2ALK8	Tyrosine-protein phosphatase non-receptor type 3	Ptpn3	-1.35334
+	0.0130069	0.248761	A2ALW5	DnaJ homolog subfamily C member 25	Dnajc25	1.18819
+	0.0334826	-0.123361	A2AMZ4	Uncharacterized protein C17orf89 homolog		-1.08927
+	0.0082465	0.2155	A2AN08	E3 ubiquitin-protein ligase UBR4	Ubr4	1.16111
+	6.27615e-05	-0.341816	A2APY7	NADH dehydrogenase [ubiquinone] 1 alpha subcomplex assembly factor 5	Ndufaf5	-1.26735
+	0.00246503	0.278082	A2AQ19	RNA polymerase-associated protein RTF1 homolog	Rtf1	1.21258
+	0.0140329	-0.189333	A2AQP0	Myosin-7B	Myh7b	-1.14024
+	0.000119403	1.10806	A2AR02	Peptidyl-prolyl cis-trans isomerase G	Ppig	2.15556
+	0.00128952	-0.319952	A2ARP1	Inositol hexakisphosphate and diphosphoinositol-pentakisphosphate kinase 1	Ppip5k1	-1.24829
+	0.000212276	0.456235	A2ARV4	Low-density lipoprotein receptor-related protein 2	Lrp2	1.37196
+	0.0002092	0.691109	A2ASI5;B1AWN6	Sodium channel protein	Scn3a;Scn2a1	1.61452
+	0.00178371	0.296495	A2AUC9	Kelch-like protein 41	Klhl41	1.22816
+	0.000599205	0.353596	A2AWA9	Rab GTPase-activating protein 1	Rabgap1	1.27774
+	0.0229201	0.20549	A2AWP8	Rho guanine nucleotide exchange factor 10-like protein	Arhgef10l	1.15308
+	0.00192598	0.546812	A2BE28	Ribosomal biogenesis protein LAS1L	Las1l	1.46085
+	0.0437973	0.369372	A2BH40	AT-rich interactive domain-containing protein 1A	Arid1a	1.29179
+	0.000224746	0.250266	A2RTL5	Arginine/serine-rich coiled-coil protein 2	Rsrc2	1.18943
+	0.000390196	-0.42655	A3KFX0	Cytosolic 5-nucleotidase 1A	Nt5c1a	-1.34402
+	4.375e-05	-0.390719	A3KG59	Peptidase M20 domain-containing protein 2	Pm20d2	-1.31105
+	0.000899763	1.1668	A3KGA4	Transcription elongation factor A protein-like 7	Tceal7	2.24513
+	0.000282916	0.504327	A3KGB4	TBC1 domain family member 8B	Tbc1d8b	1.41846
+	0.00838228	-0.293835	A3KGF9	Uncharacterized protein C15orf52 homolog		-1.22589
+	0.000124431	-0.375627	A3KMP2	Tetratricopeptide repeat protein 38	Ttc38	-1.2974
+	0.0217878	0.165098	A6H5Y3	Methionine synthase	Mtr	1.12124
+	0.00814555	-0.125177	A6H611	Mitochondrial intermediate peptidase	Mipep	-1.09064
+	0.000146628	-0.366442	A6H630	Protein-glutamate O-methyltransferase	Armt1	-1.28917
+	0.000210794	0.480069	A6H6E2	Multimerin-2	Mmrn2	1.39481
+	0.0153682	0.325311	A6X8Z5	Rho GTPase-activating protein 31	Arhgap31	1.25293
+	0.00106404	0.561634	A6X919	Probable C-mannosyltransferase DPY19L1	Dpy19l1	1.47594
+	0.000376494	0.464939	A6X935	Inter alpha-trypsin inhibitor, heavy chain 4	Itih4	1.38026
+	0.00652053	0.343165	A8Y5H7		Sec14l1	1.26854
+	0.00130273	0.150221	B1AVY7	Kinesin-like protein KIF16B	Kif16b	1.10974
+	0.000489796	0.385592	B1AVZ0	Uracil phosphoribosyltransferase homolog	Uprt	1.3064
+	0.0182042	-0.113157	B1AY13	Ubiquitin carboxyl-terminal hydrolase 24	Usp24	-1.08159
+	0	0.586201	B1AZI6	THO complex subunit 2	Thoc2	1.50129
+	5.91341e-05	0.834239	B1AZP2	Disks large-associated protein 4	Dlgap4	1.78292
+	0.000193338	0.442082	B2RQC6	CAD protein;Glutamine-dependent carbamoyl-phosphate synthase;Aspartate carbamoyltransferase;Dihydroorotase	Cad	1.35856
+	0.000681215	0.183027	B2RRE7	OTU domain-containing protein 4	Otud4	1.13526
+	0.00209613	0.170571	B2RXC1	Trafficking protein particle complex subunit 11	Trappc11	1.1255
+	0.00142693	0.352516	B2RXR6	Serine/threonine-protein phosphatase 6 regulatory ankyrin repeat subunit B	Ankrd44	1.27679
+	4.88998e-05	0.660038	B2RXS4	Plexin-B2	Plxnb2	1.58012
+	5.20984e-05	0.593798	B2RY56	RNA-binding protein 25	Rbm25	1.50921
+	0.00286471	0.220768	B7ZMP1	Probable Xaa-Pro aminopeptidase 3	Xpnpep3	1.16535
+	0.0415422	0.232057	B9EJ86	Oxysterol-binding protein	Osbpl8	1.17451
+	0.000211613	0.561559	B9EKI3	TATA element modulatory factor	Tmf1	1.47586
+	0.000211068	0.422283	C0HKD9;C0HKD8			1.34005
+	0.000279279	0.48129	C0HKG6;C0HKG5			1.39599
+	0.000280973	0.521571	D0QMC3	Myeloid cell nuclear differentiation antigen-like protein	Mndal	1.43552
+	0.000487669	0.441319	D3YXK1	Atherin	Samd1	1.35785
+	4.34783e-05	0.503049	D3YXK2	Scaffold attachment factor B1	Safb	1.41721
+	6.27451e-05	0.743414	D3YYU8	Obscurin-like protein 1	Obsl1	1.67413
+	0.000212684	0.377888	D3YZP9	Coiled-coil domain-containing protein 6	Ccdc6	1.29944
+	0.000848534	1.07982	D3YZV8	Coiled-coil domain-containing protein 8 homolog	Ccdc8	2.11377
+	0.000390387	0.262203	D3Z1D3		3425401B19Rik	1.19931
+	0.00107361	0.354133	D3Z4I3;Q62176	RNA-binding protein 24;RNA-binding protein 38	Rbm24;Rbm38	1.27822
+	0.032524	0.090387	D3Z4S3	Putative peptidyl-tRNA hydrolase PTRHD1	Ptrhd1	1.06466
+	0.000222222	0.952365	D3Z6Q9	Bridging integrator 2	Bin2	1.93504
+	0.00366606	0.185496	D3Z7P3	Glutaminase kidney isoform, mitochondrial	Gls	1.13721
+	0.000280702	0.283652	E0CYV9		1110002E22Rik	1.21727
+	0.0132157	0.278527	E1U8D0	Protein SOGA1;N-terminal form;C-terminal 80 kDa form	Soga1	1.21296
+	0.00657016	0.756231	E2JF22	Piezo-type mechanosensitive ion channel component 1	Piezo1	1.68907
+	0.00296073	0.317844	E9PV24	Fibrinogen alpha chain;Fibrinopeptide A;Fibrinogen alpha chain	Fga	1.24647
+	5.79011e-05	0.397752	E9PVA8		Gcn1l1	1.31745
+	0.000361605	0.65985	E9PVD3	Protocadherin-16	Dchs1	1.57992
+	0.000872264	0.304534	E9PYK3		Parp4	1.23502
+	0.0076975	0.329179	E9PZM4	Chromodomain-helicase-DNA-binding protein 2	Chd2	1.2563
+	0.00486216	-0.262552	E9PZQ0	Ryanodine receptor 1	Ryr1	-1.1996
+	0.0342134	0.256743	E9Q1P8	Interferon regulatory factor 2-binding protein 2	Irf2bp2	1.19478
+	8.69565e-05	0.517944	E9Q394		Akap13	1.43191
+	0.00893273	-0.250776	E9Q3C1		C2cd2	-1.18985
+	0.0242371	0.170902	E9Q3L2		Pi4ka	1.12576
+	0.00778569	0.256715	E9Q414	Apolipoprotein B-100;Apolipoprotein B-48	Apob	1.19476
+	0.00325192	0.436686	E9Q4N7		Arid1b	1.35349
+	0.0230625	0.219195	E9Q4P1		Wdfy1	1.16408
+	0	-0.419348	E9Q4Z2	Acetyl-CoA carboxylase 2;Biotin carboxylase	Acacb	-1.33732
+	0.000893819	0.436961	E9Q555	E3 ubiquitin-protein ligase RNF213	Rnf213	1.35375
+	5.03597e-05	0.756386	E9Q634	Unconventional myosin-Ie	Myo1e	1.68925
+	2.67559e-05	0.389109	E9Q6J5		Bod1l	1.30958
+	0.0290431	0.158468	E9Q735	Ubiquitin conjugation factor E4 A	Ube4a	1.1161
+	0.000429324	0.398068	E9Q784		Zc3h13	1.31774
+	5.09554e-05	0.420888	E9Q7G0		Numa1	1.33875
+	0.0428287	-0.42622	E9Q9K5	Triadin	Trdn	-1.34371
+	0.00130371	0.304231	E9QAT4		Sec16a	1.23476
+	2.14477e-05	0.510333	F6ZDS4	Nucleoprotein TPR	Tpr	1.42438
+	0.00127293	0.429947	F7BJB9		Morc3	1.34718
+	0.000679795	0.397822	F8VPU2	FERM, RhoGEF and pleckstrin domain-containing protein 1	Farp1	1.31752
+	0.0027878	0.541239	G3X987		Gimap9	1.45522
+	0.000814332	0.223452	G5E829	Plasma membrane calcium-transporting ATPase 1	Atp2b1	1.16752
+	0.000162933	0.392623	G5E870	E3 ubiquitin-protein ligase TRIP12	Trip12	1.31278
+	0.000140299	0.641817	G5E897		Kdelc2	1.56029
+	0.000284434	-0.245603	O08528	Hexokinase-2	Hk2	-1.18559
+	0.000398058	0.352194	O08529	Calpain-2 catalytic subunit	Capn2	1.2765
+	6.36183e-05	-0.340091	O08532	Voltage-dependent calcium channel subunit alpha-2/delta-1;Voltage-dependent calcium channel subunit alpha-2-1;Voltage-dependent calcium channel subunit delta-1	Cacna2d1	-1.26584
+	0.000821138	0.305778	O08539	Myc box-dependent-interacting protein 1	Bin1	1.23609
+	2.28571e-05	0.326341	O08547	Vesicle-trafficking protein SEC22b	Sec22b	1.25383
+	6.1287e-05	0.245167	O08553	Dihydropyrimidinase-related protein 2	Dpysl2	1.18523
+	0.049743	0.219411	O08579	Emerin	Emd	1.16426
+	0.000870259	0.276636	O08582	GTP-binding protein 1	Gtpbp1	1.21137
+	6.03622e-05	0.496073	O08583	THO complex subunit 4	Alyref	1.41037
+	0	0.831896	O08585	Clathrin light chain A	Clta	1.78002
+	0.00025971	0.256575	O08599	Syntaxin-binding protein 1	Stxbp1	1.19464
+	0.000166782	-0.286871	O08600	Endonuclease G, mitochondrial	Endog	-1.21999
+	0.0324956	-0.122616	O08638	Myosin-11	Myh11	-1.08871
+	0.0251664	0.167867	O08663	Methionine aminopeptidase 2	Metap2	1.1234
+	0.000549341	0.521349	O08664	B-cell CLL/lymphoma 7 protein family member C	Bcl7c	1.4353
+	0.0431592	0.162355	O08677	Kininogen-1;Kininogen-1 heavy chain;Bradykinin;Kininogen-1 light chain	Kng1	1.11911
+	6.04839e-05	1.75763	O08692	Neutrophilic granule protein	Ngp	3.38142
+	0.000113914	-0.343695	O08709	Peroxiredoxin-6	Prdx6	-1.269
+	0.000156584	0.76126	O08734	Bcl-2 homologous antagonist/killer	Bak1	1.69497
+	0.000286801	0.335648	O08736	Caspase-12	Casp12	1.26194
+	4.59016e-05	0.522045	O08738	Caspase-6;Caspase-6 subunit p18;Caspase-6 subunit p11	Casp6	1.43599
+	0.000275313	0.436754	O08739	AMP deaminase 3	Ampd3	1.35356
+	5.35714e-05	0.534037	O08740	DNA-directed RNA polymerase II subunit RPB11	Polr2j	1.44798
+	0.000153846	1.43065	O08746	Matrilin-2	Matn2	2.69568
+	0.000748322	-0.286737	O08749	Dihydrolipoyl dehydrogenase, mitochondrial	Dld	-1.21988
+	0.0384438	-0.139615	O08756	3-hydroxyacyl-CoA dehydrogenase type-2	Hsd17b10	-1.10161
+	0.000250295	0.181154	O08759	Ubiquitin-protein ligase E3A	Ube3a	1.13379
+	0.00024868	0.485472	O08784	Treacle protein	Tcof1	1.40004
+	0.00319654	0.164195	O08788	Dynactin subunit 1	Dctn1	1.12054
+	0	0.722799	O08795	Glucosidase 2 subunit beta	Prkcsh	1.65038
+	0.000214112	0.524682	O08800	Serpin B8	Serpinb8	1.43862
+	0.00152374	0.323337	O08807	Peroxiredoxin-4	Prdx4	1.25122
+	0.0182866	0.167906	O08808	Protein diaphanous homolog 1	Diaph1	1.12343
+	0.000489569	0.386082	O08810	116 kDa U5 small nuclear ribonucleoprotein component	Eftud2	1.30684
+	2.73038e-05	0.819838	O08832	Polypeptide N-acetylgalactosaminyltransferase 4	Galnt4	1.76521
+	0.00372509	0.419555	O08848	60 kDa SS-A/Ro ribonucleoprotein	Trove2	1.33751
+	0.0010393	-0.573075	O08911	Mitogen-activated protein kinase 12	Mapk12	-1.48769
+	2.32558e-05	0.729486	O08912	Polypeptide N-acetylgalactosaminyltransferase 1;Polypeptide N-acetylgalactosaminyltransferase 1 soluble form	Galnt1	1.65805
+	0.00370517	0.364112	O08915	AH receptor-interacting protein	Aip	1.28709
+	0	0.240005	O08917	Flotillin-1	Flot1	1.181
+	0.000206986	0.337673	O08997	Copper transport protein ATOX1	Atox1	1.26372
+	0.0140928	0.460747	O08999	Latent-transforming growth factor beta-binding protein 2	Ltbp2	1.37625
+	5.84551e-05	0.417086	O09012	Peroxisomal targeting signal 1 receptor	Pex5	1.33523
+	0.000711375	0.317988	O09044	Synaptosomal-associated protein 23	Snap23	1.24659
+	0.000805556	0.175493	O09061	Proteasome subunit beta type-1	Psmb1	1.12935
+	4.66667e-05	0.712416	O09106	Histone deacetylase 1	Hdac1	1.63855
+	0.000659208	-0.280945	O09110	Dual specificity mitogen-activated protein kinase kinase 3	Map2k3	-1.21499
+	5.80411e-05	-0.49703	O09111	NADH dehydrogenase [ubiquinone] 1 beta subcomplex subunit 11, mitochondrial	Ndufb11	-1.41131
+	0.000392962	0.285565	O09117	Synaptophysin-like protein 1	Sypl1	1.21889
+	5.23256e-05	0.605424	O09159	Lysosomal alpha-mannosidase	Man2b1	1.52143
+	7.19697e-05	-0.47323	O09165	Calsequestrin-1	Casq1	-1.38821
+	6.47003e-05	0.835289	O09167	60S ribosomal protein L21	Rpl21	1.78421
+	0.0146074	-0.10551	O09174	Alpha-methylacyl-CoA racemase	Amacr	-1.07587
+	0.0028277	-0.121337	O35071	Kinesin-like protein KIF1C	Kif1c	-1.08774
+	0.000838372	0.444892	O35074	Prostacyclin synthase	Ptgis	1.36121
+	0.0415401	-0.205592	O35083	1-acyl-sn-glycerol-3-phosphate acyltransferase alpha	Agpat1	-1.15316
+	0.00100614	0.337675	O35114	Lysosome membrane protein 2	Scarb2	1.26372
+	0.000787479	0.215704	O35127	Protein C10	Grcc10	1.16127
+	8.70354e-05	0.853692	O35143	ATPase inhibitor, mitochondrial	Atpif1	1.80712
+	0.030122	0.473556	O35144	Telomeric repeat-binding factor 2	Terf2	1.38853
+	4.93151e-05	0.765607	O35153	BET1-like protein	Bet1l	1.70009
+	0.000610498	0.744297	O35207;Q9CPY4	Cyclin-dependent kinase 2-associated protein 1;Cyclin-dependent kinase 2-associated protein 2	Cdk2ap1;Cdk2ap2	1.67516
+	4.4164e-05	-0.455462	O35215	D-dopachrome decarboxylase	Ddt	-1.37122
+	5.34918e-05	0.692052	O35218	Cleavage and polyadenylation specificity factor subunit 2	Cpsf2	1.61558
+	0.000209728	0.344724	O35226	26S proteasome non-ATPase regulatory subunit 4	Psmd4	1.26991
+	5.06971e-05	0.407942	O35239	Tyrosine-protein phosphatase non-receptor type 9	Ptpn9	1.32679
+	8.68778e-05	0.792968	O35245	Polycystin-2	Pkd2	1.73264
+	5.01882e-05	0.324883	O35250	Exocyst complex component 7	Exoc7	1.25256
+	2.31884e-05	0.538355	O35286	Pre-mRNA-splicing factor ATP-dependent RNA helicase DHX15	Dhx15	1.45232
+	0.000550342	0.404657	O35295	Transcriptional activator protein Pur-beta	Purb	1.32377
+	0.002574	0.321384	O35309	N-myc-interactor	Nmi	1.24953
+	5.7485e-05	0.654706	O35326	Serine/arginine-rich splicing factor 5	Srsf5	1.5743
+	0.0247473	0.121207	O35344	Importin subunit alpha-4	Kpna3	1.08764
+	7.85781e-05	1.07566	O35368	Interferon-activable protein 203	Ifi203	2.10769
+	5.05051e-05	0.660158	O35375	Neuropilin-2	Nrp2	1.58026
+	0.000994202	0.347512	O35381	Acidic leucine-rich nuclear phosphoprotein 32 family member A	Anp32a	1.27236
+	0.00767002	0.16629	O35382	Exocyst complex component 4	Exoc4	1.12217
+	0.00370312	0.686236	O35405	Phospholipase D3	Pld3	1.60908
+	0.000107667	-0.45208	O35459	Delta(3,5)-Delta(2,4)-dienoyl-CoA isomerase, mitochondrial	Ech1	-1.36801
+	0.000279582	0.468461	O35465	Peptidyl-prolyl cis-trans isomerase FKBP8	Fkbp8	1.38363
+	0.0119651	0.392838	O35516	Neurogenic locus notch homolog protein 2;Notch 2 extracellular truncation;Notch 2 intracellular domain	Notch2	1.31297
+	0.0143204	0.189185	O35551	Rab GTPase-binding effector protein 1	Rabep1	1.14012
+	5.45809e-05	0.375039	O35593	26S proteasome non-ATPase regulatory subunit 14	Psmd14	1.29687
+	8.63309e-05	0.362613	O35598	Disintegrin and metalloproteinase domain-containing protein 10	Adam10	1.28575
+	2.2409e-05	1.14117	O35601	FYN-binding protein	Fyb	2.2056
+	0.00422928	0.290755	O35609	Secretory carrier-associated membrane protein 3	Scamp3	1.22328
+	0.00117691	0.417497	O35613	Death domain-associated protein 6	Daxx	1.33561
+	0.000590222	0.44883	O35623	BET1 homolog	Bet1	1.36493
+	0.000189723	0.46841	O35638	Cohesin subunit SA-2	Stag2	1.38358
+	0.0157957	0.26187	O35639	Annexin A3	Anxa3	1.19903
+	8.51819e-05	0.248492	O35643	AP-1 complex subunit beta-1	Ap1b1	1.18796
+	5.66038e-05	0.901935	O35646	Calpain-6	Capn6	1.86857
+	0.00170623	0.451336	O35648	Centrin-3	Cetn3	1.36731
+	0.0384844	0.112358	O35680	28S ribosomal protein S12, mitochondrial	Mrps12	1.08099
+	0.000370927	0.598874	O35682	Myeloid-associated differentiation marker	Myadm	1.51453
+	0.000754812	-0.351928	O35683	NADH dehydrogenase [ubiquinone] 1 alpha subcomplex subunit 1	Ndufa1	-1.27627
+	6.15385e-05	0.39988	O35685	Nuclear migration protein nudC	Nudc	1.3194
+	7.88732e-05	0.564355	O35691	Pinin	Pnn	1.47873
+	0.00104341	0.627851	O35704	Serine palmitoyltransferase 1	Sptlc1	1.54526
+	0.00230033	0.364422	O35730	E3 ubiquitin-protein ligase RING1	Ring1	1.28737
+	0.00178386	0.238155	O35737	Heterogeneous nuclear ribonucleoprotein H;Heterogeneous nuclear ribonucleoprotein H, N-terminally processed	Hnrnph1	1.17948
+	0.00021393	1.35683	O35744	Chitinase-like protein 3	Chil3	2.56122
+	6.17165e-05	0.475606	O35841	Apoptosis inhibitor 5	Api5	1.3905
+	0.000325339	-0.513828	O35855	Branched-chain-amino-acid aminotransferase, mitochondrial	Bcat2	-1.42783
+	0.0374789	0.13912	O35864	COP9 signalosome complex subunit 5	Cops5	1.10123
+	0.000135542	0.521596	O35887	Calumenin	Calu	1.43554
+	0.000192708	0.383547	O35892;Q99388	Nuclear autoantigen Sp-100;Component of Sp100-rs	Sp100;Csprs	1.30455
+	0.000293773	0.180968	O35900	U6 snRNA-associated Sm-like protein LSm2	Lsm2	1.13364
+	0.00186685	-0.31296	O35943	Frataxin, mitochondrial;Frataxin intermediate form;Frataxin mature form	Fxn	-1.24225
+	0	0.436986	O35955	Proteasome subunit beta type-10	Psmb10	1.35377
+	0.00019296	0.58841	O35963	Ras-related protein Rab-33B	Rab33b	1.50359
+	2.26629e-05	0.777002	O35969	Guanidinoacetate N-methyltransferase	Gamt	1.71357
+	0.0015894	0.314401	O35972	39S ribosomal protein L23, mitochondrial	Mrpl23	1.2435
+	0.00134539	0.521974	O35988	Syndecan-4	Sdc4	1.43592
+	0.00280848	0.408648	O54692	Centromere/kinetochore protein zw10 homolog	Zw10	1.32744
+	0.0181356	-0.10132	O54724	Polymerase I and transcript release factor	Ptrf	-1.07275
+	0.000279594	0.554342	O54734	Dolichyl-diphosphooligosaccharide--protein glycosyltransferase 48 kDa subunit	Ddost	1.4685
+	0	0.660452	O54774	AP-3 complex subunit delta-1	Ap3d1	1.58058
+	0.000152628	0.441977	O54781	SRSF protein kinase 2;SRSF protein kinase 2 N-terminal;SRSF protein kinase 2 C-terminal	Srpk2	1.35846
+	0.000274688	0.756897	O54784	Death-associated protein kinase 3	Dapk3	1.68985
+	2.48447e-05	0.420297	O54824	Pro-interleukin-16;Interleukin-16	Il16	1.3382
+	0.00881108	0.286324	O54825	Bystin	Bysl	1.21953
+	0.000655113	0.338621	O54833	Casein kinase II subunit alpha	Csnk2a2	1.26455
+	0.0136225	0.0988245	O54865	Guanylate cyclase soluble subunit beta-1	Gucy1b3	1.0709
+	0.000257461	0.534415	O54879	High mobility group protein B3	Hmgb3	1.44835
+	0.0252743	-0.132146	O54901	OX-2 membrane glycoprotein	Cd200	-1.09592
+	0.00015493	0.500608	O54916	RalBP1-associated Eps domain-containing protein 1	Reps1	1.41481
+	0.0162634	0.158018	O54931	A-kinase anchor protein 2	Akap2	1.11575
+	0.00101264	0.468677	O54941	SWI/SNF-related matrix-associated actin-dependent regulator of chromatin subfamily E member 1	Smarce1	1.38384
+	0.00338838	0.391221	O54946	DnaJ homolog subfamily B member 6	Dnajb6	1.3115
+	0.00440514	0.373518	O54962	Barrier-to-autointegration factor;Barrier-to-autointegration factor, N-terminally processed	Banf1	1.29551
+	0.000135237	0.469847	O54988	STE20-like serine/threonine-protein kinase	Slk	1.38496
+	0	1.18055	O54998	Peptidyl-prolyl cis-trans isomerase FKBP7	Fkbp7	2.26663
+	0.00058996	-0.305986	O55003	BCL2/adenovirus E1B 19 kDa protein-interacting protein 3	Bnip3	-1.23626
+	0.00832249	0.237404	O55013	Trafficking protein particle complex subunit 3	Trappc3	1.17887
+	0.00532801	0.194381	O55023	Inositol monophosphatase 1	Impa1	1.14423
+	0	0.36513	O55026	Ectonucleoside triphosphate diphosphohydrolase 2	Entpd2	1.288
+	0.000119685	-0.579906	O55028	[3-methyl-2-oxobutanoate dehydrogenase [lipoamide]] kinase, mitochondrial	Bckdk	-1.49475
+	4.53809e-05	0.604312	O55029	Coatomer subunit beta	Copb2	1.52025
+	0	0.382241	O55033	Cytoplasmic protein NCK2	Nck2	1.30336
+	0.00115602	0.256137	O55060	Thiopurine S-methyltransferase	Tpmt	1.19428
+	0	0.551847	O55098	Serine/threonine-protein kinase 10	Stk10	1.46596
+	0.0319098	-0.264127	O55103	Periaxin	Prx	-1.20091
+	0.000589436	0.430297	O55106	Striatin	Strn	1.34751
+	9.89761e-05	-0.559827	O55126	Protein NipSnap homolog 2	Gbas	-1.47409
+	0.000215674	0.524658	O55128	Histone deacetylase complex subunit SAP18	Sap18	1.43859
+	0.000114558	0.525572	O55131	Septin-7	Sept7	1.4395
+	0.00682002	0.283523	O55135	Eukaryotic translation initiation factor 6	Eif6	1.21716
+	0.000362899	-0.494127	O55137	Acyl-coenzyme A thioesterase 1	Acot1	-1.40847
+	0	0.749056	O55142	60S ribosomal protein L35a	Rpl35a	1.68069
+	0.000301847	0.624799	O55176	E3 ubiquitin-protein ligase Praja-1	Pja1	1.542
+	0.0199309	-0.332282	O55186	CD59A glycoprotein	Cd59a	-1.259
+	0	0.349183	O55201	Transcription elongation factor SPT5	Supt5h	1.27384
+	9.86395e-05	0.287431	O55222	Integrin-linked protein kinase	Ilk	1.22047
+	0.0188578	0.145209	O55229	Choline/ethanolamine kinase	Chkb	1.10589
+	0.000281129	0.213707	O55234	Proteasome subunit beta type-5	Psmb5	1.15966
+	2.40964e-05	0.638801	O55236	mRNA-capping enzyme;Polynucleotide 5-triphosphatase;mRNA guanylyltransferase	Rngtt	1.55703
+	0.00614397	0.383253	O55239	Nicotinamide N-methyltransferase	Nnmt	1.30428
+	4.51613e-05	0.533765	O70133	ATP-dependent RNA helicase A	Dhx9	1.4477
+	0.00639088	0.328498	O70139	cAMP-dependent protein kinase inhibitor gamma	Pkig	1.25571
+	0.000210797	0.726149	O70145	Neutrophil cytosol factor 2	Ncf2	1.65422
+	2.72109e-05	0.505543	O70152	Dolichol-phosphate mannosyltransferase subunit 1	Dpm1	1.41966
+	0.000938233	0.281392	O70161	Phosphatidylinositol 4-phosphate 5-kinase type-1 gamma	Pip5k1c	1.21537
+	2.51572e-05	0.634378	O70172	Phosphatidylinositol 5-phosphate 4-kinase type-2 alpha	Pip4k2a	1.55227
+	0.000112	0.34785	O70194	Eukaryotic translation initiation factor 3 subunit D	Eif3d	1.27266
+	4.62963e-05	1.30423	O70200	Allograft inflammatory factor 1	Aif1	2.46952
+	0.00964712	0.32864	O70209	PDZ and LIM domain protein 3	Pdlim3	1.25583
+	6.33484e-05	-0.530581	O70250	Phosphoglycerate mutase 2	Pgam2	-1.44451
+	6.20476e-05	0.628572	O70251	Elongation factor 1-beta	Eef1b	1.54603
+	0.000280543	0.499557	O70274	Protein tyrosine phosphatase type IVA 2	Ptp4a2	1.41378
+	0.0418708	0.196995	O70279	Protein DGCR14	Dgcr14	1.14631
+	0.000153179	0.31791	O70305	Ataxin-2	Atxn2	1.24652
+	0.000209596	0.607027	O70309	Integrin beta-5	Itgb5	1.52312
+	0.0018786	0.253571	O70310	Glycylpeptide N-tetradecanoyltransferase 1	Nmt1	1.19215
+	0.0240325	0.236348	O70311	Glycylpeptide N-tetradecanoyltransferase 2	Nmt2	1.17801
+	0.000825681	0.318842	O70318	Band 4.1-like protein 2	Epb41l2	1.24733
+	0.0206079	0.162484	O70362	Phosphatidylinositol-glycan-specific phospholipase D	Gpld1	1.11921
+	4.78632e-05	1.6206	O70370	Cathepsin S	Ctss	3.07503
+	0.000900474	0.611266	O70373	Xin actin-binding repeat-containing protein 1	Xirp1	1.5276
+	0.00784043	0.0869099	O70378	ER membrane protein complex subunit 8	Emc8	1.06209
+	0.0412392	0.147168	O70400	PDZ and LIM domain protein 1	Pdlim1	1.10739
+	0.000214022	0.38219	O70404	Vesicle-associated membrane protein 8	Vamp8	1.30332
+	0.000972093	0.670683	O70433	Four and a half LIM domains protein 2	Fhl2	1.59183
+	0.000285251	0.326034	O70435	Proteasome subunit alpha type-3	Psma3	1.25356
+	0.00151133	0.330947	O70439	Syntaxin-7	Stx7	1.25784
+	0.00284397	0.66396	O70472	Transmembrane protein 131	Tmem131	1.58443
+	0.00067211	0.761168	O70475	UDP-glucose 6-dehydrogenase	Ugdh	1.69486
+	0.000283843	0.478223	O70477;Q8BG99	Homeobox protein PKNOX1;Homeobox protein PKNOX2	Pknox1;Pknox2	1.39303
+	0.00677876	0.110441	O70481	E3 ubiquitin-protein ligase UBR1	Ubr1	1.07956
+	7.89474e-05	0.4805	O70492	Sorting nexin-3	Snx3	1.39523
+	0.000283688	0.437943	O70493	Sorting nexin-12	Snx12	1.35467
+	0.00875754	0.408573	O70494	Transcription factor Sp3	Sp3	1.32737
+	0.000577338	0.342849	O70503	Very-long-chain 3-oxoacyl-CoA reductase	Hsd17b12	1.26826
+	0.0491776	-0.285069	O70548	Telethonin	Tcap	-1.21847
+	5.24017e-05	0.298248	O70566	Protein diaphanous homolog 2	Diaph2	1.22965
+	0.00306887	-0.389322	O70571	[Pyruvate dehydrogenase (acetyl-transferring)] kinase isozyme 4, mitochondrial	Pdk4	-1.30978
+	0.0201576	0.132113	O70572	Sphingomyelin phosphodiesterase 2	Smpd2	1.0959
+	0.000302006	0.708742	O70578	Voltage-dependent calcium channel gamma-1 subunit	Cacng1	1.63438
+	0.00313648	0.341913	O70583	E3 ubiquitin-protein ligase Midline-1	Mid1	1.26744
+	0.000645833	0.473102	O70589	Peripheral plasma membrane protein CASK	Cask	1.38809
+	0.000337796	0.27658	O70591	Prefoldin subunit 2	Pfdn2	1.21132
+	0.00477553	-0.234701	O70622	Reticulon-2	Rtn2	-1.17666
+	0	1.1833	O88207	Collagen alpha-1(V) chain	Col5a1	2.27096
+	0.000417709	0.460634	O88271	Craniofacial development protein 1	Cfdp1	1.37615
+	0.000589698	0.454589	O88286	Protein Wiz	Wiz	1.37039
+	0.000393925	0.453805	O88291	DBIRD complex subunit ZNF326	Znf326	1.36965
+	0.0296483	0.139907	O88322	Nidogen-2	Nid2	1.10183
+	0.0257268	0.14067	O88327	Alpha-catulin	Ctnnal1	1.10242
+	0.000814361	0.299412	O88342	WD repeat-containing protein 1	Wdr1	1.23064
+	5.52268e-05	0.30856	O88351	Inhibitor of nuclear factor kappa-B kinase subunit beta	Ikbkb	1.23847
+	0.00409932	0.574344	O88379	Bromodomain adjacent to zinc finger domain protein 1A	Baz1a	1.489
+	0	0.463595	O88384	Vesicle transport through interaction with t-SNAREs homolog 1B	Vti1b	1.37897
+	0.00879744	0.327743	O88393	Transforming growth factor beta receptor type 3	Tgfbr3	1.25505
+	0.0192922	-0.0678647	O88413	Tubby-related protein 3	Tulp3	-1.04816
+	0.0145273	0.271425	O88428	Bifunctional 3-phosphoadenosine 5-phosphosulfate synthase 2;Sulfate adenylyltransferase;Adenylyl-sulfate kinase	Papss2	1.207
+	0.00021134	-0.285395	O88441	Metaxin-2	Mtx2	-1.21874
+	4.914e-05	0.654651	O88447	Kinesin light chain 1	Klc1	1.57424
+	0.000888536	0.299824	O88448	Kinesin light chain 2	Klc2	1.23099
+	0.0437207	0.136646	O88456	Calpain small subunit 1	Capns1	1.09935
+	0.000107563	0.534439	O88487	Cytoplasmic dynein 1 intermediate chain 2	Dync1i2	1.44838
+	0.00229957	0.549406	O88491	Histone-lysine N-methyltransferase, H3 lysine-36 and H4 lysine-20 specific	Nsd1	1.46348
+	0	-0.872275	O88492	Perilipin-4	Plin4	-1.83055
+	0.0162287	0.421756	O88508	DNA (cytosine-5)-methyltransferase 3A	Dnmt3a	1.33956
+	0.000152738	0.40985	O88512	AP-1 complex subunit gamma-like 2	Ap1g2	1.32855
+	0.00133478	0.206997	O88520	Leucine-rich repeat protein SHOC-2	Shoc2	1.15428
+	0.00011236	0.507975	O88522	NF-kappa-B essential modulator	Ikbkg	1.42205
+	5.04202e-05	0.641596	O88531	Palmitoyl-protein thioesterase 1	Ppt1	1.56005
+	4.5677e-05	0.536635	O88532	Zinc finger RNA-binding protein	Zfr	1.45059
+	0.0277044	-0.485759	O88554	Poly [ADP-ribose] polymerase 2	Parp2	-1.40032
+	0.000120444	0.410704	O88569	Heterogeneous nuclear ribonucleoproteins A2/B1	Hnrnpa2b1	1.32933
+	0.00120707	0.121453	O88587	Catechol O-methyltransferase	Comt	1.08783
+	0	0.471366	O88622	Poly(ADP-ribose) glycohydrolase	Parg	1.38642
+	0.0249435	-0.16245	O88623	Ubiquitin carboxyl-terminal hydrolase 2	Usp2	-1.11919
+	0.00382318	0.344659	O88630	Golgi SNAP receptor complex member 1	Gosr1	1.26985
+	0.000367863	0.648334	O88643	Serine/threonine-protein kinase PAK 1	Pak1	1.56736
+	0.000286334	0.300292	O88653	Ragulator complex protein LAMTOR3	Lamtor3	1.23139
+	0.0126689	0.478498	O88665	Bromodomain-containing protein 7	Brd7	1.39329
+	0	1.01526	O88667	GTP-binding protein RAD	Rrad	2.02127
+	0.00145234	-0.496663	O88673	Diacylglycerol kinase alpha	Dgka	-1.41095
+	0.000944747	0.220711	O88685	26S protease regulatory subunit 6A	Psmc3	1.16531
+	0.000871446	0.253864	O88712	C-terminal-binding protein 1	Ctbp1	1.1924
+	0.0130053	0.185615	O88735	Ensconsin	Map7	1.1373
+	5.83232e-05	0.794312	O88736	3-keto-steroid reductase	Hsd17b7	1.73425
+	9.50704e-05	0.438138	O88738	Baculoviral IAP repeat-containing protein 6	Birc6	1.35485
+	0.00711319	0.120069	O88746	Target of Myb protein 1	Tom1	1.08679
+	0.00295379	0.369319	O88796	Ribonuclease P protein subunit p30	Rpp30	1.29174
+	5.19481e-05	0.753276	O88811	Signal transducing adapter molecule 2	Stam2	1.68562
+	0.00322072	1.01092	O88842	FYVE, RhoGEF and PH domain-containing protein 3	Fgd3	2.0152
+	5.69395e-05	0.598302	O88845	A-kinase anchor protein 10, mitochondrial	Akap10	1.51393
+	0.00879659	0.28585	O88848	ADP-ribosylation factor-like protein 6	Arl6	1.21913
+	0.0030412	0.310607	O88878	AN1-type zinc finger protein 5	Zfand5	1.24023
+	0.00265171	0.800968	O88879	Apoptotic protease-activating factor 1	Apaf1	1.74227
+	0.000919685	0.451047	O88939	Zinc finger and BTB domain-containing protein 7A	Zbtb7a	1.36703
+	0.000399221	0.40119	O88942	Nuclear factor of activated T-cells, cytoplasmic 1	Nfatc1	1.3206
+	0.000824675	0.360524	O88947	Coagulation factor X;Factor X light chain;Factor X heavy chain;Activated factor Xa heavy chain	F10	1.28389
+	0.00116277	0.306832	O88958	Glucosamine-6-phosphate isomerase 1	Gnpda1	1.23699
+	0.000547695	0.177553	O88967	ATP-dependent zinc metalloprotease YME1L1	Yme1l1	1.13096
+	0.00536216	0.358235	O88968	Transcobalamin-2	Tcn2	1.28186
+	2.62295e-05	0.674434	O88974	Histone-lysine N-methyltransferase SETDB1	Setdb1	1.59597
+	0.00046234	-0.471894	O88986	2-amino-3-ketobutyrate coenzyme A ligase, mitochondrial	Gcat	-1.38693
+	0.000164722	-0.596046	O88990	Alpha-actinin-3	Actn3	-1.51157
+	0.000937866	0.442567	O89016	ATP-binding cassette sub-family D member 4	Abcd4	1.35902
+	4.94505e-05	1.31198	O89017	Legumain	Lgmn	2.48282
+	0.019544	0.243739	O89023	Tripeptidyl-peptidase 1	Tpp1	1.18406
+	0.000157143	0.620283	O89032	SH3 and PX domain-containing protein 2A	Sh3pxd2a	1.53718
+	0.00555681	0.272283	O89051	Integral membrane protein 2B;BRI2, membrane form;BRI2 intracellular domain;BRI2C, soluble form;Bri23 peptide	Itm2b	1.20772
+	0	1.17412	O89053	Coronin-1A	Coro1a	2.25655
+	0.000349515	0.456795	O89079	Coatomer subunit epsilon	Cope	1.37249
+	0.000397479	-0.261707	O89084	cAMP-specific 3,5-cyclic phosphodiesterase 4A	Pde4a	-1.1989
+	0.000246154	0.53643	O89086	RNA-binding protein 3	Rbm3	1.45038
+	0.000362157	0.38415	O89103	Complement component C1q receptor	Cd93	1.30509
+	0.0158336	-0.389394	O89104	Synaptophysin-like protein 2	Sypl2	-1.30984
+	0.0160876	0.292193	O89106	Bis(5-adenosyl)-triphosphatase	Fhit	1.2245
+	5.36193e-05	0.722023	O89110	Caspase-8;Caspase-8 subunit p18;Caspase-8 subunit p10	Casp8	1.64949
+	0.00317999	0.22333	O89116	Vesicle transport through interaction with t-SNAREs homolog 1A	Vti1a	1.16743
+	0.000125	1.11788	P00375	Dihydrofolate reductase	Dhfr	2.17028
+	0.000872611	-0.393473	P00397	Cytochrome c oxidase subunit 1	Mtco1	-1.31355
+	0.006992	-0.295984	P00405	Cytochrome c oxidase subunit 2	Mtco2	-1.22772
+	0.0417818	-0.305547	P00416	Cytochrome c oxidase subunit 3	mt-Co3	-1.23589
+	0	1.13029	P00493	Hypoxanthine-guanine phosphoribosyltransferase	Hprt1	2.18903
+	6.26398e-05	-0.617205	P00687	Alpha-amylase 1	Amy1	-1.5339
+	0.016734	-0.245692	P00920	Carbonic anhydrase 2	Ca2	-1.18566
+	0.00854784	0.207131	P01027	Complement C3;Complement C3 beta chain;C3-beta-c;Complement C3 alpha chain;C3a anaphylatoxin;Acylation stimulating protein;Complement C3b alpha chain;Complement C3c alpha chain fragment 1;Complement C3dg fragment;Complement C3g fragment;Complement C3d fragment;Complement C3f fragment;Complement C3c alpha chain fragment 2	C3	1.15439
+	8.58209e-05	0.319384	P01029	Complement C4-B;Complement C4 beta chain;Complement C4 alpha chain;C4a anaphylatoxin;Complement C4 gamma chain	C4b	1.2478
+	0.00831398	0.148117	P01831	Thy-1 membrane glycoprotein	Thy1	1.10812
+	0.0105783	0.420929	P01837	Ig kappa chain C region		1.33879
+	0.0427746	0.337263	P01868;P01869	Ig gamma-1 chain C region secreted form;Ig gamma-1 chain C region, membrane-bound form	Ighg1	1.26336
+	0.000138439	0.375732	P01887	Beta-2-microglobulin	B2m	1.2975
+	0.0317505	0.0996974	P01898	H-2 class I histocompatibility antigen, Q10 alpha chain	H2-Q10	1.07155
+	0.00112323	0.360415	P01899	H-2 class I histocompatibility antigen, D-B alpha chain	H2-D1	1.2838
+	0.00357799	0.389081	P01901;P14428;P03991;P04223	H-2 class I histocompatibility antigen, K-B alpha chain;H-2 class I histocompatibility antigen, K-Q alpha chain;H-2 class I histocompatibility antigen, K-W28 alpha chain;H-2 class I histocompatibility antigen, K-K alpha chain	H2-K1	1.30956
+	0	2.06567	P18469;P01915;P04231;P20040;P18468	H-2 class II histocompatibility antigen, I-E beta chain;H-2 class II histocompatibility antigen, E-D beta chain;H-2 class II histocompatibility antigen, E-S beta chain;H-2 class II histocompatibility antigen, E-Q beta chain;H-2 class II histocompatibility antigen, I-A beta chain	H2-Eb1	4.18628
+	0.000431298	0.420481	P84244;P02301	Histone H3.3;Histone H3.3C	H3f3a;H3f3c	1.33837
+	0.00153296	0.253118	P02463	Collagen alpha-1(IV) chain;Arresten	Col4a1	1.19178
+	0.0457103	-0.1896	P02468	Laminin subunit gamma-1	Lamc1	-1.14045
+	4.48e-05	3.06419	P02798	Metallothionein-2	Mt2	8.36398
+	0.0127365	0.977948	P02802	Metallothionein-1	Mt1	1.96966
+	0.029799	-0.257533	P03893	NADH-ubiquinone oxidoreductase chain 2	Mtnd2	-1.19543
+	0.0464793	-0.250304	P03899	NADH-ubiquinone oxidoreductase chain 3	Mtnd3	-1.18946
+	0.0411316	-0.222343	P03903	NADH-ubiquinone oxidoreductase chain 4L	Mtnd4l	-1.16663
+	0.0003713	0.786968	P03958	Adenosine deaminase	Ada	1.72544
+	0.0227995	0.333572	P03975	IgE-binding protein	Iap	1.26013
+	0.0470543	-0.366341	P03987	Ig gamma-3 chain C region		-1.28908
+	0.000936103	0.279236	P04186	Complement factor B;Complement factor B Ba fragment;Complement factor B Bb fragment	Cfb	1.21355
+	0	-0.816969	P04247	Myoglobin	Mb	-1.7617
+	0	0.732432	P04441	H-2 class II histocompatibility antigen gamma chain	Cd74	1.66144
+	0.00348587	0.223832	P04627	Serine/threonine-protein kinase A-Raf	Araf	1.16783
+	0.00377259	0.182549	P04925	Major prion protein	Prnp	1.13489
+	5.64516e-05	-0.378701	P05064	Fructose-bisphosphate aldolase A	Aldoa	-1.30017
+	0.00874173	0.137001	P05132	cAMP-dependent protein kinase catalytic subunit alpha	Prkaca	1.09962
+	5.02092e-05	-0.58567	P05201	Aspartate aminotransferase, cytoplasmic	Got1	-1.50074
+	5.72597e-05	-0.405487	P05202	Aspartate aminotransferase, mitochondrial	Got2	-1.32454
+	0.000290288	0.501433	P05213	Tubulin alpha-1B chain	Tuba1b	1.41562
+	0.00281303	0.888982	P05366	Serum amyloid A-1 protein	Saa1	1.85187
+	5.78512e-05	0.744958	P05555	Integrin alpha-M	Itgam	1.67593
+	4.0404e-05	-0.416295	P05977	Myosin light chain 1/3, skeletal muscle isoform	Myl1	-1.3345
+	0.00118907	-0.208051	P06151	L-lactate dehydrogenase A chain	Ldha	-1.15513
+	0.013073	0.165738	P06537	Glucocorticoid receptor	Nr3c1	1.12174
+	0.0118314	0.264884	P06684	Complement C5;Complement C5 beta chain;Complement C5 alpha chain;C5a anaphylatoxin;Complement C5 alpha chain	C5	1.20154
+	0.000214682	-0.229981	P06745	Glucose-6-phosphate isomerase	Gpi	-1.17282
+	0.000792453	0.234254	P06797	Cathepsin L1;Cathepsin L1 heavy chain;Cathepsin L1 light chain	Ctsl	1.1763
+	0	1.04765	P06800	Receptor-type tyrosine-protein phosphatase C	Ptprc	2.06716
+	0.00185233	-0.388901	P06801	NADP-dependent malic enzyme	Me1	-1.3094
+	0.000301688	0.538757	P06802	Ectonucleotide pyrophosphatase/phosphodiesterase family member 1;Alkaline phosphodiesterase I;Nucleotide pyrophosphatase	Enpp1	1.45272
+	0.00918196	0.352418	P06837	Neuromodulin	Gap43	1.2767
+	2.5974e-05	1.3813	P06869	Urokinase-type plasminogen activator;Urokinase-type plasminogen activator long chain A;Urokinase-type plasminogen activator short chain A;Urokinase-type plasminogen activator chain B	Plau	2.60503
+	0.00130324	0.387399	P06909	Complement factor H	Cfh	1.30803
+	0	1.86857	P07091	Protein S100-A4	S100a4	3.6517
+	0.000119591	0.808971	P07214	SPARC	Sparc	1.75196
+	4e-05	-0.583643	P07310	Creatine kinase M-type	Ckm	-1.49863
+	0.00941108	0.240429	P07356	Annexin A2	Anxa2	1.18134
+	0.00386774	0.504313	P07361	Alpha-1-acid glycoprotein 2	Orm2	1.41845
+	0.0445928	0.126593	P07724	Serum albumin	Alb	1.09171
+	0.000106578	0.256185	P07742	Ribonucleoside-diphosphate reductase large subunit	Rrm1	1.19432
+	0.000548769	0.53192	P07901	Heat shock protein HSP 90-alpha	Hsp90aa1	1.44585
+	0.000162124	-0.643196	P07934	Phosphorylase b kinase gamma catalytic chain, skeletal muscle/heart isoform	Phkg1	-1.56179
+	2.13333e-05	0.690987	P08003	Protein disulfide-isomerase A4	Pdia4	1.61439
+	0.00186974	0.153193	P08030	Adenine phosphoribosyltransferase	Aprt	1.11203
+	0.000825345	0.762054	P08071	Lactotransferrin	Ltf	1.6959
+	5.9322e-05	0.743966	P08113	Endoplasmin	Hsp90b1	1.67477
+	0	1.1257	P08121	Collagen alpha-1(III) chain	Col3a1	2.18207
+	0.000560325	0.416351	P08207	Protein S100-A10	S100a10	1.33455
+	0	0.776678	P08226	Apolipoprotein E	Apoe	1.71318
+	0.000870607	-0.246146	P08228	Superoxide dismutase [Cu-Zn]	Sod1	-1.18603
+	0.000118936	-0.377339	P08249	Malate dehydrogenase, mitochondrial	Mdh2	-1.29894
+	0.00300907	-0.47456	P08551	Neurofilament light polypeptide	Nefl	-1.38949
+	0.00224753	-0.455854	P08553	Neurofilament medium polypeptide	Nefm	-1.37159
+	0.00150443	0.386924	P08607	C4b-binding protein	C4bpa	1.3076
+	0.000273973	0.472373	P08752	Guanine nucleotide-binding protein G(i) subunit alpha-2	Gnai2	1.38739
+	6.06061e-05	0.519867	P08775	DNA-directed RNA polymerase II subunit RPB1	Polr2a	1.43382
+	0.000258591	0.816576	P08905;P17897	Lysozyme C-2;Lysozyme C-1	Lyz2;Lyz1	1.76122
+	0.000155148	0.25202	P09055	Integrin beta-1	Itgb1	1.19087
+	5.61404e-05	0.670619	P09103	Protein disulfide-isomerase	P4hb	1.59176
+	8.93023e-05	-0.696387	P09242	Alkaline phosphatase, tissue-nonspecific isozyme	Alpl	-1.62044
+	0.000283379	0.6332	P09405	Nucleolin	Ncl	1.551
+	0.000211886	-0.285078	P09411	Phosphoglycerate kinase 1	Pgk1	-1.21848
+	0.00022637	0.441806	P09470	Angiotensin-converting enzyme;Angiotensin-converting enzyme, soluble form	Ace	1.3583
+	9.53222e-05	1.36056	P09535	Insulin-like growth factor II;Insulin-like growth factor II;Preptin	Igf2	2.56785
+	0	1.71678	P09541	Myosin light chain 4	Myl4	3.28702
+	0.00134924	-0.518159	P09542	Myosin light chain 3	Myl3	-1.43213
+	0.000108731	0.698979	P09581	Macrophage colony-stimulating factor 1 receptor	Csf1r	1.62336
+	0.000176353	0.527177	P09602	Non-histone chromosomal protein HMG-17	Hmgn2	1.44111
+	0.000178548	-0.469301	P09671	Superoxide dismutase [Mn], mitochondrial	Sod2	-1.38444
+	4.92958e-05	0.648403	P09690	Acetylcholine receptor subunit beta	Chrnb1	1.56743
+	0.00196845	0.454466	P09926	Surfeit locus protein 2	Surf2	1.37028
+	0.000647289	0.383604	Q3THW5;P0C0S6	Histone H2A.V;Histone H2A.Z	H2afv;H2afz	1.3046
+	0.00015208	-0.613088	P0C5K1	Serine/threonine-protein kinase SBK2	Sbk2	-1.52953
+	0.000931292	0.436954	P0C8B4	Uncharacterized protein C14orf142 homolog		1.35374
+	0.0266948	-0.161614	P0CW02;P0CW03	Lymphocyte antigen 6C1;Lymphocyte antigen 6C2	Ly6c1;Ly6c2	-1.11854
+	0.000378031	-0.462232	P0DN34			-1.37767
+	0.00145312	0.810028	P0DOV1			1.75325
+	2.25352e-05	1.01071	P0DOV2			2.0149
+	5.27086e-05	1.03029	P10107	Annexin A1	Anxa1	2.04243
+	0	0.647203	P10126	Elongation factor 1-alpha 1	Eef1a1	1.56613
+	0.0163098	-0.307711	P10518	Delta-aminolevulinic acid dehydratase	Alad	-1.23774
+	0	0.823053	P10605	Cathepsin B;Cathepsin B light chain;Cathepsin B heavy chain	Ctsb	1.76915
+	0.000987616	0.21652	P10639	Thioredoxin	Txn	1.16193
+	0	-0.657298	P10649	Glutathione S-transferase Mu 1	Gstm1	-1.57713
+	0.0141699	0.181424	P10711	Transcription elongation factor A protein 1	Tcea1	1.134
+	0.0309963	0.341701	P10810	Monocyte differentiation antigen CD14	Cd14	1.26725
+	0.0102781	0.143114	P10833	Ras-related protein R-Ras	Rras	1.10429
+	9.38315e-05	0.769373	P10852	4F2 cell-surface antigen heavy chain	Slc3a2	1.70453
+	5.29301e-05	0.436165	Q8CGP2;Q8CGP1;Q64475;P10853;P70696	Histone H2B type 1-P;Histone H2B type 1-K;Histone H2B type 1-B;Histone H2B type 1-F/J/L;Histone H2B type 1-A	Hist1h2bp;Hist1h2bk;Hist1h2bb;Hist1h2bf;Hist1h2ba	1.353
+	0.00348846	1.13033	P10923	Osteopontin	Spp1	2.18909
+	0.00811762	0.349151	P11031	Activated RNA polymerase II transcriptional coactivator p15	Sub1	1.27381
+	0.000746846	0.719645	P11087	Collagen alpha-1(I) chain	Col1a1	1.64678
+	5.18135e-05	0.415929	P11103	Poly [ADP-ribose] polymerase 1	Parp1	1.33416
+	0.000936471	-0.439055	P11152	Lipoprotein lipase	Lpl	-1.35572
+	2.47678e-05	0.897178	P11276	Fibronectin;Anastellin	Fn1	1.86242
+	4.50886e-05	-0.554023	P11404	Fatty acid-binding protein, heart	Fabp3	-1.46817
+	0.000126251	0.368478	P11438	Lysosome-associated membrane glycoprotein 1	Lamp1	1.29099
+	0.00305736	0.270649	P11499	Heat shock protein HSP 90-beta	Hsp90ab1	1.20635
+	0	-2.50726	P11531	Dystrophin	Dmd	-5.68539
+	0.0172283	0.445503	P11672	Neutrophil gelatinase-associated lipocalin	Lcn2	1.36179
+	2.4024e-05	0.805292	P11688	Integrin alpha-5;Integrin alpha-5 heavy chain;Integrin alpha-5 light chain	Itga5	1.7475
+	0.0148192	-0.175358	P11798	Calcium/calmodulin-dependent protein kinase type II subunit alpha	Camk2a	-1.12924
+	5.03145e-05	0.99381	P11835	Integrin beta-2	Itgb2	1.99144
+	0.00426854	0.346416	P11859	Angiotensinogen;Angiotensin-1;Angiotensin-2;Angiotensin-3;Angiotensin-4;Angiotensin 1-9;Angiotensin 1-7;Angiotensin 1-5;Angiotensin 1-4	Agt	1.2714
+	0.00422582	0.225583	P11881	Inositol 1,4,5-trisphosphate receptor type 1	Itpr1	1.16925
+	6.08696e-05	0.64044	P11928	2-5-oligoadenylate synthase 1A	Oas1a	1.5588
+	7.19016e-05	0.460772	P11983	T-complex protein 1 subunit alpha	Tcp1	1.37628
+	0.000305585	0.496923	P12023	Amyloid beta A4 protein;N-APP;Soluble APP-alpha;Soluble APP-beta;C99;Beta-amyloid protein 42;Beta-amyloid protein 40;C83;P3(42);P3(40);C80;Gamma-secretase C-terminal fragment 59;Gamma-secretase C-terminal fragment 57;Gamma-secretase C-terminal fragment 50;C31	App	1.4112
+	0.00152031	0.711297	P12246	Serum amyloid P-component	Apcs	1.63728
+	6.25e-05	0.920851	P12265	Beta-glucuronidase	Gusb	1.89323
+	4.86957e-05	-0.331306	P12367	cAMP-dependent protein kinase type II-alpha regulatory subunit	Prkar2a	-1.25815
+	0.00244387	0.208856	P12382	ATP-dependent 6-phosphofructokinase, liver type	Pfkl	1.15577
+	0.00123764	0.224183	P12672	43 kDa receptor-associated protein of the synapse	Rapsn	1.16812
+	0.000193211	-0.450721	P12787	Cytochrome c oxidase subunit 5A, mitochondrial	Cox5a	-1.36672
+	0.00278206	0.409035	P12804	Fibroleukin	Fgl2	1.3278
+	0.00581665	0.153373	P12815	Programmed cell death protein 6	Pdcd6	1.11217
+	0.000213797	0.70529	P12970	60S ribosomal protein L7a	Rpl7a	1.63047
+	0.000587711	0.536121	P13405	Retinoblastoma-associated protein	Rb1	1.45007
+	0.00048	-0.386905	P13412	Troponin I, fast skeletal muscle	Tnni2	-1.30759
+	0.0128773	0.361293	P13439	Uridine 5-monophosphate synthase;Orotate phosphoribosyltransferase;Orotidine 5-phosphate decarboxylase	Umps	1.28458
+	0.000746218	1.06013	P13541	Myosin-3	Myh3	2.08512
+	0.000758246	0.622184	P13542	Myosin-8	Myh8	1.5392
+	6.47619e-05	1.13396	P13595	Neural cell adhesion molecule 1	Ncam1	2.1946
+	0.00284686	0.318539	P13597	Intercellular adhesion molecule 1	Icam1	1.24707
+	0.00179052	0.399621	P13705	DNA mismatch repair protein Msh3	Msh3	1.31916
+	0	-0.530904	P13707	Glycerol-3-phosphate dehydrogenase [NAD(+)], cytoplasmic	Gpd1	-1.44483
+	0.0394866	0.406688	P13808	Anion exchange protein 2	Slc4a2	1.32564
+	2.53968e-05	0.659042	P13864	DNA (cytosine-5)-methyltransferase 1	Dnmt1	1.57903
+	0.000281628	0.816978	P14069	Protein S100-A6	S100a6	1.76171
+	0.000212141	-0.277482	P14094	Sodium/potassium-transporting ATPase subunit beta-1	Atp1b1	-1.21208
+	6.30542e-05	0.96665	P14106	Complement C1q subcomponent subunit B	C1qb	1.9543
+	0.000163376	0.759573	P14115	60S ribosomal protein L27a	Rpl27a	1.69299
+	4.31433e-05	0.639202	P14131	40S ribosomal protein S16	Rps16	1.55747
+	0.00330025	-0.349145	P14142	Solute carrier family 2, facilitated glucose transporter member 4	Slc2a4	-1.27381
+	0.00040328	0.618546	P14148	60S ribosomal protein L7	Rpl7	1.53533
+	5.39084e-05	-0.483961	P14152	Malate dehydrogenase, cytoplasmic	Mdh1	-1.39858
+	0.00604084	0.485953	P14206	40S ribosomal protein SA	Rpsa	1.40051
+	0.000155807	0.675836	P14211	Calreticulin	Calr	1.59752
+	0.00113604	0.803639	P14234	Tyrosine-protein kinase Fgr	Fgr	1.7455
+	0.00327072	0.272857	P14430;P14429;P14431	H-2 class I histocompatibility antigen, Q8 alpha chain;H-2 class I histocompatibility antigen, Q7 alpha chain;H-2 class I histocompatibility antigen, Q9 alpha chain	H2-Q8;H2-Q7;H2-Q9	1.2082
+	5.01253e-05	0.829643	P14438;P14434;P14437;P14436;P14435;P23150;P04228;P01910	H-2 class II histocompatibility antigen, A-U alpha chain;H-2 class II histocompatibility antigen, A-B alpha chain;H-2 class II histocompatibility antigen, A-S alpha chain;H-2 class II histocompatibility antigen, A-R alpha chain;H-2 class II histocompatibility antigen, A-F alpha chain;H-2 class II histocompatibility antigen, I-E alpha chain;H-2 class II histocompatibility antigen, A-D alpha chain;…	H2-Aa	1.77725
+	0.000124905	0.959856	P14483	H-2 class II histocompatibility antigen, A beta chain	H2-Ab1	1.94512
+	0.000410602	0.373575	P14576	Signal recognition particle 54 kDa protein	Srp54	1.29556
+	0.0179995	0.254316	P14602	Heat shock protein beta-1	Hspb1	1.19277
+	0.000646394	0.301926	P14685	26S proteasome non-ATPase regulatory subunit 3	Psmd3	1.23279
+	0.000870748	0.196323	P14733	Lamin-B1	Lmnb1	1.14577
+	0.0143954	0.417753	P14847	C-reactive protein	Crp	1.33585
+	4.95186e-05	0.53013	P14869	60S acidic ribosomal protein P0	Rplp0	1.44406
+	6.30631e-05	1.15131	P14873	Microtubule-associated protein 1B;MAP1B heavy chain;MAP1 light chain LC1	Map1b	2.22115
+	0.000280226	0.572837	P15066	Transcription factor jun-D	Jund	1.48745
+	0.0123231	0.152412	P15208	Insulin receptor;Insulin receptor subunit alpha;Insulin receptor subunit beta	Insr	1.11143
+	0.0455438	-0.21935	P15327	Bisphosphoglycerate mutase	Bpgm	-1.16421
+	4.0201e-05	1.15582	P15379	CD44 antigen	Cd44	2.22811
+	0.000212412	-0.312258	P15508	Spectrin beta chain, erythrocytic	Sptb	-1.24165
+	0.00223219	0.239953	P15532	Nucleoside diphosphate kinase A	Nme1	1.18095
+	6.37088e-05	-0.448346	P15626	Glutathione S-transferase Mu 2	Gstm2	-1.36448
+	0.0445971	0.202907	P15655	Fibroblast growth factor 2	Fgf2	1.15102
+	0.00153123	0.521224	P15864	Histone H1.2	Hist1h1c	1.43517
+	0.00104871	0.418014	P15920	V-type proton ATPase 116 kDa subunit a isoform 2	Atp6v0a2	1.33609
+	0.000107926	0.819245	P16014	Secretogranin-1;CCB peptide;PE-11	Chgb	1.76448
+	4.33437e-05	-0.8346	P16015	Carbonic anhydrase 3	Ca3	-1.78336
+	0	0.778844	P16045	Galectin-1	Lgals1	1.71576
+	2.52366e-05	1.85194	P16110	Galectin-3	Lgals3	3.60985
+	0	-0.703483	P16125	L-lactate dehydrogenase B chain	Ldhb	-1.62843
+	0	0.739212	P16254	Signal recognition particle 14 kDa protein;Signal recognition particle 14 kDa protein, N-terminally processed	Srp14	1.66926
+	0.0485239	-0.351504	P16277	Tyrosine-protein kinase Blk	Blk	-1.27589
+	0.0133845	0.27316	P16301	Phosphatidylcholine-sterol acyltransferase	Lcat	1.20845
+	0.000874352	-0.27792	P16332	Methylmalonyl-CoA mutase, mitochondrial	Mut	-1.21245
+	0.00100499	0.261667	P16546	Spectrin alpha chain, non-erythrocytic 1	Sptan1	1.19886
+	0.00120619	0.349708	P16675	Lysosomal protective protein;Lysosomal protective protein 32 kDa chain;Lysosomal protective protein 20 kDa chain	Ctsa	1.2743
+	5.58882e-05	-0.284139	P16858	Glyceraldehyde-3-phosphate dehydrogenase	Gapdh	-1.21768
+	0.00100653	0.386759	P17012;P23607	Zinc finger X-chromosomal protein;Zinc finger autosomal protein	Zfx;Zfa	1.30745
+	0.00142745	0.700367	P17047	Lysosome-associated membrane glycoprotein 2	Lamp2	1.62492
+	0.00177092	0.377741	P17156	Heat shock-related 70 kDa protein 2	Hspa2	1.29931
+	0.000285097	0.387951	P17225	Polypyrimidine tract-binding protein 1	Ptbp1	1.30853
+	0.000212548	0.31964	P17426	AP-2 complex subunit alpha-1	Ap2a1	1.24802
+	5.97652e-05	0.304626	P17427	AP-2 complex subunit alpha-2	Ap2a2	1.2351
+	0	-0.654069	P17563	Selenium-binding protein 1	Selenbp1	-1.5736
+	0.00248124	-0.314969	P17665	Cytochrome c oxidase subunit 7C, mitochondrial	Cox7c	-1.24398
+	6.30631e-05	0.907013	P17710	Hexokinase-1	Hk1	1.87516
+	5.42169e-05	0.719242	P17742	Peptidyl-prolyl cis-trans isomerase A;Peptidyl-prolyl cis-trans isomerase A, N-terminally processed	Ppia	1.64632
+	0.000511692	-0.232014	P17751	Triosephosphate isomerase	Tpi1	-1.17447
+	0	0.830427	P17918	Proliferating cell nuclear antigen	Pcna	1.77821
+	0.00083293	0.324486	P18052	Receptor-type tyrosine-protein phosphatase alpha	Ptpra	1.25222
+	0.000489949	0.620978	P18242	Cathepsin D	Ctsd	1.53792
+	0.025483	0.343418	P18406	Protein CYR61	Cyr61	1.26876
+	0.000571171	-0.244794	P18572	Basigin	Bsg	-1.18492
+	0.0010724	0.494628	P18653	Ribosomal protein S6 kinase alpha-1	Rps6ka1	1.40896
+	0.00012596	0.174975	P18654	Ribosomal protein S6 kinase alpha-3	Rps6ka3	1.12894
+	0	1.03735	P18760	Cofilin-1	Cfl1	2.05245
+	4.97238e-05	-0.577801	P18826	Phosphorylase b kinase regulatory subunit alpha, skeletal muscle isoform	Phka1	-1.49257
+	0.00027547	0.308691	P18872	Guanine nucleotide-binding protein G(o) subunit alpha	Gnao1	1.23858
+	0.0366109	-0.180255	P19157	Glutathione S-transferase P 1	Gstp1	-1.13308
+	0.0434849	0.319062	P19182	Interferon-related developmental regulator 1	Ifrd1	1.24752
+	0.00293803	0.332611	P19221	Prothrombin;Activation peptide fragment 1;Activation peptide fragment 2;Thrombin light chain;Thrombin heavy chain	F2	1.25929
+	0.000788454	0.693258	P19253	60S ribosomal protein L13a	Rpl13a	1.61693
+	0	1.0504	P19324	Serpin H1	Serpinh1	2.0711
+	0.000118565	-0.384434	P19536	Cytochrome c oxidase subunit 5B, mitochondrial	Cox5b	-1.30535
+	6.11855e-05	-0.452243	P19783	Cytochrome c oxidase subunit 4 isoform 1, mitochondrial	Cox4i1	-1.36817
+	2.76817e-05	1.04327	P19973	Lymphocyte-specific protein 1	Lsp1	2.06089
+	0.000211062	0.477725	P20029	78 kDa glucose-regulated protein	Hspa5	1.39255
+	0	0.945187	P20060	Beta-hexosaminidase subunit beta	Hexb	1.92544
+	0.000253076	-0.283442	P20108	Thioredoxin-dependent peroxide reductase, mitochondrial	Prdx3	-1.2171
+	5.31309e-05	0.976535	P20152	Vimentin	Vim	1.96773
+	5e-05	0.635357	P20357	Microtubule-associated protein 2	Map2	1.55332
+	0.0495525	0.106746	P20444	Protein kinase C alpha type	Prkca	1.0768
+	8.57409e-05	-0.439387	P20801	Troponin C, skeletal muscle	Tnnc2	-1.35603
+	0.00217784	0.3995	P20918	Plasminogen;Plasmin heavy chain A;Activation peptide;Angiostatin;Plasmin heavy chain A, short form;Plasmin light chain B	Plg	1.31905
+	0.00338942	-0.27213	P21107	Tropomyosin alpha-3 chain	Tpm3	-1.20759
+	0.00543887	0.269146	P21126	Ubiquitin-like protein 4A	Ubl4a	1.20509
+	0.00966097	0.230746	P21180	Complement C2;Complement C2b fragment;Complement C2a fragment	C2	1.17344
+	0.000215347	0.359514	P21271	Unconventional myosin-Vb	Myo5b	1.28299
+	0.00792635	0.104533	P21278	Guanine nucleotide-binding protein subunit alpha-11	Gna11	1.07515
+	0.0283801	0.108885	P21279	Guanine nucleotide-binding protein G(q) subunit alpha	Gnaq	1.07839
+	0.00015625	-0.426581	P21550	Beta-enolase	Eno3	-1.34404
+	0.000109544	0.235119	P21619	Lamin-B2	Lmnb2	1.177
+	0.0273945	-0.629043	P21812	Mast cell protease 4	Mcpt4	-1.54654
+	0.0236415	0.468336	P21956	Lactadherin	Mfge8	1.38351
+	0	0.36399	P21958	Antigen peptide transporter 1	Tap1	1.28698
+	0.000190225	0.339733	P22366	Myeloid differentiation primary response protein MyD88	Myd88	1.26552
+	4.26829e-05	0.399379	P22892	AP-1 complex subunit gamma-1	Ap1g1	1.31894
+	0.0314463	0.545064	P22893	Tristetraprolin	Zfp36	1.45909
+	4.93827e-05	0.425931	P23116	Eukaryotic translation initiation factor 3 subunit A	Eif3a	1.34344
+	5.38117e-05	0.747184	P23198	Chromobox protein homolog 3	Cbx3	1.67851
+	0.000798691	0.411733	P23475	X-ray repair cross-complementing protein 6	Xrcc6	1.33028
+	0.000154632	0.261902	P23492	Purine nucleoside phosphorylase	Pnp	1.19906
+	4.86618e-05	-0.283457	P23506	Protein-L-isoaspartate(D-aspartate) O-methyltransferase	Pcmt1	-1.21711
+	0.000788129	0.390274	P23591	GDP-L-fucose synthase	Tsta3	1.31064
+	0	1.0014	P23780	Beta-galactosidase	Glb1	2.00194
+	0.0407851	-0.13989	P23927	Alpha-crystallin B chain	Cryab	-1.10182
+	0	0.69819	P24369	Peptidyl-prolyl cis-trans isomerase B	Ppib	1.62247
+	0.000280241	0.628168	P24452	Macrophage-capping protein	Capg	1.5456
+	0.0472472	-0.740494	P24457;P11714	Cytochrome P450 2D11;Cytochrome P450 2D9	Cyp2d11;Cyp2d9	-1.67075
+	6.18785e-05	-0.560005	P24472	Glutathione S-transferase A4	Gsta4	-1.47427
+	0.00146866	0.209997	P24527	Leukotriene A-4 hydrolase	Lta4h	1.15669
+	0.00104076	0.346119	P24547	Inosine-5-monophosphate dehydrogenase 2	Impdh2	1.27114
+	0.00113475	-0.378854	P24549	Retinal dehydrogenase 1	Aldh1a1	-1.30031
+	0.00203882	0.643	P24638	Lysosomal acid phosphatase	Acp2	1.56157
+	0.00186476	0.562775	P24668	Cation-dependent mannose-6-phosphate receptor	M6pr	1.47711
+	0.000335577	0.661987	P24788	Cyclin-dependent kinase 11B	Cdk11b	1.58226
+	5.73477e-05	1.23824	P25206	DNA replication licensing factor MCM3	Mcm3	2.35911
+	6.25e-05	0.550353	P25444	40S ribosomal protein S2	Rps2	1.46444
+	0.00143164	0.657906	P25785	Metalloproteinase inhibitor 2	Timp2	1.57779
+	0.00377399	0.265786	P25799	Nuclear factor NF-kappa-B p105 subunit;Nuclear factor NF-kappa-B p50 subunit	Nfkb1	1.20229
+	0.000304302	0.396273	P25911	Tyrosine-protein kinase Lyn	Lyn	1.3161
+	0.0121797	0.338348	P25916	Polycomb complex protein BMI-1	Bmi1	1.26431
+	0.000162822	0.519523	P25976	Nucleolar transcription factor 1	Ubtf	1.43348
+	8.71143e-05	0.449218	P26039	Talin-1	Tln1	1.3653
+	0.0311703	0.202394	P26040	Ezrin	Ezr	1.15061
+	5.25328e-05	0.652661	P26041	Moesin	Msn	1.57207
+	0.000114833	-0.116079	P26043	Radixin	Rdx	-1.08379
+	0.000214286	0.270158	P26231	Catenin alpha-1	Ctnna1	1.20594
+	0.0034127	0.560479	P26323	Friend leukemia integration 1 transcription factor	Fli1	1.47476
+	0.030492	-0.487721	P26339	Chromogranin-A;Pancreastatin;Beta-granin;WE-14;Catestatin;GE-25;Serpinin-RRG;Serpinin;p-Glu serpinin precursor	Chga	-1.40223
+	0.000194098	0.845874	P26350	Prothymosin alpha;Prothymosin alpha, N-terminally processed;Thymosin alpha	Ptma	1.79735
+	0.000109635	0.493007	P26369	Splicing factor U2AF 65 kDa subunit	U2af2	1.40738
+	0.00120103	-0.169175	P26443	Glutamate dehydrogenase 1, mitochondrial	Glud1	-1.12442
+	0.00341008	0.179392	P26450	Phosphatidylinositol 3-kinase regulatory subunit alpha	Pik3r1	1.13241
+	0.0018802	0.344414	P26516	26S proteasome non-ATPase regulatory subunit 7	Psmd7	1.26964
+	0.00279049	0.384984	P26618	Platelet-derived growth factor receptor alpha	Pdgfra	1.30585
+	0.000451429	0.313176	P26638	Serine--tRNA ligase, cytoplasmic	Sars	1.24244
+	0	1.07011	P26645	Myristoylated alanine-rich C-kinase substrate	Marcks	2.09959
+	0.000213665	0.555128	P27005	Protein S100-A8	S100a8	1.4693
+	0	0.654875	P27046	Alpha-mannosidase 2	Man2a1	1.57448
+	0.00186757	0.373411	P27048;P63163	Small nuclear ribonucleoprotein-associated protein B;Small nuclear ribonucleoprotein-associated protein N	Snrpb;Snrpn	1.29541
+	0.00278869	0.305226	P27090	Transforming growth factor beta-2;Latency-associated peptide	Tgfb2	1.23561
+	0.000257611	0.352609	P27546	Microtubule-associated protein 4	Map4	1.27687
+	0.00440526	0.241245	P27600	Guanine nucleotide-binding protein subunit alpha-12	Gna12	1.18201
+	0.00224827	0.214951	P27601	Guanine nucleotide-binding protein subunit alpha-13	Gna13	1.16066
+	0.0126027	0.0956157	P27612	Phospholipase A-2-activating protein	Plaa	1.06852
+	0.000392004	0.399508	P27641	X-ray repair cross-complementing protein 5	Xrcc5	1.31906
+	6.35641e-05	1.31842	P27659	60S ribosomal protein L3	Rpl3	2.49393
+	0.000656871	0.431043	P27661	Histone H2AX	H2afx	1.34821
+	4.77816e-05	0.761449	P27773	Protein disulfide-isomerase A3	Pdia3	1.69519
+	6.10687e-05	0.945202	P27870	Proto-oncogene vav	Vav1	1.92546
+	6.21963e-05	0.4847	P28063	Proteasome subunit beta type-8	Psmb8	1.39929
+	5.20833e-05	0.738756	P28076	Proteasome subunit beta type-9	Psmb9	1.66874
+	0.00022569	0.925929	P28301	Protein-lysine 6-oxidase	Lox	1.89991
+	0.000295587	0.431588	P28352	DNA-(apurinic or apyrimidinic site) lyase;DNA-(apurinic or apyrimidinic site) lyase, mitochondrial	Apex1	1.34872
+	0.0345098	-0.0846907	P28474	Alcohol dehydrogenase class-3	Adh5	-1.06046
+	5.35373e-05	-0.666751	P28650	Adenylosuccinate synthetase isozyme 1	Adssl1	-1.58749
+	0.000454157	0.392008	P28652	Calcium/calmodulin-dependent protein kinase type II subunit beta	Camk2b	1.31222
+	0.000782141	0.56568	P28653	Biglycan	Bgn	1.48008
+	6.07375e-05	0.845345	P28656	Nucleosome assembly protein 1-like 1	Nap1l1	1.79669
+	0.00324038	0.407033	P28658	Ataxin-10	Atxn10	1.32596
+	0.0157886	0.363	P28659	CUGBP Elav-like family member 1	Celf1	1.2861
+	0	0.311467	P28660	Nck-associated protein 1	Nckap1	1.24097
+	0.000938426	0.217647	P28661	Septin-4	Sept4	1.16284
+	2.74914e-05	1.22064	P28667	MARCKS-related protein	Marcksl1	2.3305
+	0.0418622	0.0748736	P28700;P28704;P28705	Retinoic acid receptor RXR-alpha;Retinoic acid receptor RXR-beta;Retinoic acid receptor RXR-gamma	Rxra;Rxrb;Rxrg	1.05327
+	0.0188585	-0.220046	P28738	Kinesin heavy chain isoform 5C	Kif5c	-1.16477
+	0.00554273	0.27836	P28740	Kinesin-like protein KIF2A	Kif2a	1.21282
+	3.97022e-05	0.480033	P28741	Kinesin-like protein KIF3A	Kif3a	1.39478
+	0.000398639	0.894266	P28798	Granulins;Acrogranin;Granulin-1;Granulin-2;Granulin-3;Granulin-4;Granulin-5;Granulin-6;Granulin-7	Grn	1.85866
+	0.00733772	-0.33381	P28843	Dipeptidyl peptidase 4;Dipeptidyl peptidase 4 membrane form;Dipeptidyl peptidase 4 soluble form	Dpp4	-1.26034
+	0.00342091	0.321702	P28867	Protein kinase C delta type;Protein kinase C delta type regulatory subunit;Protein kinase C delta type catalytic subunit	Prkcd	1.2498
+	0.0246122	0.323164	P29319;Q60629;Q03137	Ephrin type-A receptor 3;Ephrin type-A receptor 5;Ephrin type-A receptor 4	Epha3;Epha5;Epha4	1.25107
+	6.22222e-05	0.605742	P29341	Polyadenylate-binding protein 1	Pabpc1	1.52176
+	0	1.31207	P29351	Tyrosine-protein phosphatase non-receptor type 6	Ptpn6	2.48298
+	0.000126739	0.386487	P29387	Guanine nucleotide-binding protein subunit beta-4	Gnb4	1.30721
+	0.00924861	0.855982	P29391;P49945	Ferritin light chain 1;Ferritin light chain 2	Ftl1;Ftl2	1.80999
+	6.0241e-05	0.524987	P29416	Beta-hexosaminidase subunit alpha	Hexa	1.43892
+	0.00104116	1.08916	P29452	Caspase-1;Caspase-1 subunit p20;Caspase-1 subunit p10	Casp1	2.1275
+	0	0.805859	P29533	Vascular cell adhesion protein 1	Vcam1	1.74819
+	0.000393732	0.414583	P29699	Alpha-2-HS-glycoprotein	Ahsg	1.33291
+	6.46388e-05	-0.486293	P29758	Ornithine aminotransferase, mitochondrial	Oat	-1.40084
+	0.000166898	0.629687	P29788	Vitronectin	Vtn	1.54723
+	0.000213497	0.242863	P30051;P70210;Q62296	Transcriptional enhancer factor TEF-1;Transcriptional enhancer factor TEF-5;Transcriptional enhancer factor TEF-3	Tead1;Tead3;Tead4	1.18334
+	0.0102766	-0.631958	P30115	Glutathione S-transferase A3	Gsta3	-1.54967
+	0	1.19019	P30204	Macrophage scavenger receptor types I and II	Msr1	2.28183
+	0.0239043	-0.590981	P30275	Creatine kinase U-type, mitochondrial	Ckmt1	-1.50627
+	0	0.70513	P30412	Peptidyl-prolyl cis-trans isomerase C	Ppic	1.63029
+	0.00934955	0.219219	P30416	Peptidyl-prolyl cis-trans isomerase FKBP4;Peptidyl-prolyl cis-trans isomerase FKBP4, N-terminally processed	Fkbp4	1.1641
+	0	1.11596	P30681	High mobility group protein B2	Hmgb2	2.16739
+	2.36686e-05	1.07876	P30993	C5a anaphylatoxin chemotactic receptor 1	C5ar1	2.11222
+	0.000249119	0.232769	P30999	Catenin delta-1	Ctnnd1	1.17509
+	0.00240104	0.255148	P31001	Desmin	Des	1.19346
+	0.00016609	0.253549	P31230	Aminoacyl tRNA synthase complex-interacting multifunctional protein 1;Endothelial monocyte-activating polypeptide 2	Aimp1	1.19214
+	0.00284071	0.525551	P31324	cAMP-dependent protein kinase type II-beta regulatory subunit	Prkar2b	1.43948
+	0.0424851	0.22555	P31532	Serum amyloid A-4 protein	Saa4	1.16922
+	6.1127e-05	1.14419	P31725	Protein S100-A9	S100a9	2.21022
+	0.000154821	0.522856	P31750	RAC-alpha serine/threonine-protein kinase	Akt1	1.4368
+	0.00874106	-0.165689	P31786	Acyl-CoA-binding protein	Dbi	-1.1217
+	0.00885304	-0.736199	P31809	Carcinoembryonic antigen-related cell adhesion molecule 1	Ceacam1	-1.66578
+	0.00910191	0.207149	P31938	Dual specificity mitogen-activated protein kinase kinase 1	Map2k1	1.1544
+	5.7377e-05	0.642688	P32067	Lupus La protein homolog	Ssb	1.56124
+	0.00242625	0.379399	P32233	Developmentally-regulated GTP-binding protein 1	Drg1	1.3008
+	0.00750561	0.246472	P32443	Homeobox protein MOX-2	Meox2	1.1863
+	0	-1.25832	P32848	Parvalbumin alpha	Pvalb	-2.39217
+	0.0163858	0.123219	P32883	GTPase KRas;GTPase KRas, N-terminally processed	Kras	1.08916
+	0.017283	0.0895929	P32921	Tryptophan--tRNA ligase, cytoplasmic;T1-TrpRS;T2-TrpRS	Wars	1.06407
+	6.01202e-05	0.571727	P33146	Cadherin-15	Cdh15	1.4863
+	5.60093e-05	0.646724	P33434	72 kDa type IV collagenase;PEX	Mmp2	1.56561
+	0.0317757	0.214438	P33587	Vitamin K-dependent protein C;Vitamin K-dependent protein C light chain;Vitamin K-dependent protein C heavy chain;Activation peptide	Proc	1.16025
+	0	1.63395	P33609	DNA polymerase alpha catalytic subunit	Pola1	3.10362
+	4.92611e-05	0.681501	P34022	Ran-specific GTPase-activating protein	Ranbp1	1.60381
+	0.000162579	0.297252	P34152	Focal adhesion kinase 1	Ptk2	1.2288
+	0	-0.696297	P34914	Bifunctional epoxide hydrolase 2;Cytosolic epoxide hydrolase 2;Lipid-phosphate phosphatase	Ephx2	-1.62034
+	0.00723313	0.583888	P34928	Apolipoprotein C-I;Truncated apolipoprotein C-I	Apoc1	1.49888
+	0.000156919	0.293282	P35123	Ubiquitin carboxyl-terminal hydrolase 4	Usp4	1.22542
+	0.000428298	0.417626	P35276	Ras-related protein Rab-3D	Rab3d	1.33573
+	0.000105085	0.341379	P35278	Ras-related protein Rab-5C	Rab5c	1.26697
+	0.00221473	0.325052	P35279	Ras-related protein Rab-6A	Rab6a	1.25271
+	0.0388467	-0.0816778	P35283	Ras-related protein Rab-12	Rab12	-1.05825
+	0.0055543	0.296351	P35285	Ras-related protein Rab-22A	Rab22a	1.22803
+	0.000304782	0.527155	P35288	Ras-related protein Rab-23	Rab23	1.44108
+	0.0319163	0.136731	P35290	Ras-related protein Rab-24	Rab24	1.09941
+	0.00089505	0.24082	P35293	Ras-related protein Rab-18	Rab18	1.18166
+	0.0104784	0.143379	P35330	Intercellular adhesion molecule 2	Icam2	1.10449
+	0.00533333	0.207719	P35385	Heat shock protein beta-7	Hspb7	1.15486
+	0.00113433	0.601854	P35456	Urokinase plasminogen activator surface receptor	Plaur	1.51767
+	0.000939702	-0.244402	P35486	Pyruvate dehydrogenase E1 component subunit alpha, somatic form, mitochondrial	Pdha1	-1.1846
+	0.000108285	0.422691	P35550	rRNA 2-O-methyltransferase fibrillarin	Fbl	1.34043
+	0.0303764	-0.268247	P35561;Q8JZN3	Inward rectifier potassium channel 2;ATP-sensitive inward rectifier potassium channel 14	Kcnj2;Kcnj14	-1.20434
+	0.00100692	0.464626	P35564	Calnexin	Canx	1.37996
+	0.00049631	0.433204	P35569	Insulin receptor substrate 1	Irs1	1.35023
+	0.000681253	0.27796	P35585	AP-1 complex subunit mu-1	Ap1m1	1.21248
+	0.00719274	0.164855	P35762	CD81 antigen	Cd81	1.12105
+	0	0.63503	P35821	Tyrosine-protein phosphatase non-receptor type 1	Ptpn1	1.55297
+	0	0.609334	P35831	Tyrosine-protein phosphatase non-receptor type 12	Ptpn12	1.52555
+	6.13497e-05	0.87345	P35922	Fragile X mental retardation protein 1 homolog	Fmr1	1.83204
+	5.30191e-05	0.554662	P35979	60S ribosomal protein L12	Rpl12	1.46882
+	0.0016586	0.566153	P35980	60S ribosomal protein L18	Rpl18	1.48057
+	5.27307e-05	0.87733	P36423	Thromboxane-A synthase	Tbxas1	1.83697
+	0.00324923	0.12542	P36916	Guanine nucleotide-binding protein-like 1	Gnl1	1.09083
+	0.00384377	-0.162776	P36993	Protein phosphatase 1B	Ppm1b	-1.11944
+	0.00990152	0.224622	P37040	NADPH--cytochrome P450 reductase	Por	1.16847
+	0.00169284	0.428218	P37172	Activin receptor type-1	Acvr1	1.34557
+	8.67993e-05	0.608286	P37889	Fibulin-2	Fbln2	1.52445
+	0.000871508	0.455796	P37913	DNA ligase 1	Lig1	1.37154
+	0.0154697	0.278457	P38585	Tubulin--tyrosine ligase	Ttl	1.2129
+	0.000135747	0.294299	P39054	Dynamin-2	Dnm2	1.22629
+	0.00100769	0.324244	P39061	Collagen alpha-1(XVIII) chain;Endostatin	Col18a1	1.25201
+	0.0329259	0.463358	P39429	TNF receptor-associated factor 2	Traf2	1.37875
+	6.25611e-05	0.215465	P39447	Tight junction protein ZO-1	Tjp1	1.16108
+	0.00122581	0.862058	P39749	Flap endonuclease 1	Fen1	1.81763
+	3.85542e-05	0.768466	P40124	Adenylyl cyclase-associated protein 1	Cap1	1.70346
+	0.00106414	0.405902	P40142	Transketolase	Tkt	1.32492
+	5.90095e-05	0.507375	P40237	CD82 antigen	Cd82	1.42146
+	0.042264	0.186863	P40240	CD9 antigen	Cd9	1.13829
+	0.00101301	0.227413	P40336	Vacuolar protein sorting-associated protein 26A	Vps26a	1.17073
+	0.0010616	-0.204366	P40630	Transcription factor A, mitochondrial	Tfam	-1.15218
+	6.00858e-05	-0.978297	P40936	Indolethylamine N-methyltransferase	Inmt	-1.97014
+	0.0015226	0.740874	P41105	60S ribosomal protein L28	Rpl28	1.67119
+	4.75382e-05	-0.537922	P41216	Long-chain-fatty-acid--CoA ligase 1	Acsl1	-1.45188
+	0.000107473	0.610351	P41241	Tyrosine-protein kinase CSK	Csk	1.52663
+	0.00284596	0.240948	P41317	Mannose-binding protein C	Mbl2	1.18177
+	0	1.14122	P41731	CD63 antigen	Cd63	2.20567
+	5.5814e-05	-0.535223	P42125	Enoyl-CoA delta isomerase 1, mitochondrial	Eci1	-1.44917
+	4.52342e-05	0.574165	P42208	Septin-2	Sept2	1.48882
+	0.0002134	0.437721	P42225	Signal transducer and activator of transcription 1	Stat1	1.35446
+	0.00261059	0.273385	P42227	Signal transducer and activator of transcription 3	Stat3	1.20864
+	0.0400666	0.146995	P42230	Signal transducer and activator of transcription 5A	Stat5a	1.10726
+	0.00407576	0.115146	P42232	Signal transducer and activator of transcription 5B	Stat5b	1.08308
+	0.000104996	0.392724	P42567	Epidermal growth factor receptor substrate 15	Eps15	1.31287
+	0.000550091	0.418672	P42859	Huntingtin	Htt	1.3367
+	0.000119968	0.470263	P42932	T-complex protein 1 subunit theta	Cct8	1.38536
+	0.0217901	-0.287405	P43023	Cytochrome c oxidase subunit 6A2, mitochondrial	Cox6a2	-1.22044
+	0.000214732	0.308158	P43024	Cytochrome c oxidase subunit 6A1, mitochondrial	Cox6a1	1.23813
+	0.00177443	0.319823	P43025	Tetranectin	Clec3b	1.24818
+	0.0042489	0.273298	P43247	DNA mismatch repair protein Msh2	Msh2	1.20857
+	0.00599328	0.346894	P43274	Histone H1.4	Hist1h1e	1.27182
+	4.54545e-05	0.908706	P43275	Histone H1.1	Hist1h1a	1.87736
+	5.57491e-05	0.700185	P43276	Histone H1.5	Hist1h1b	1.62471
+	0.000996524	0.514915	P43277	Histone H1.3	Hist1h1d	1.42891
+	0.000112903	0.376556	P43406	Integrin alpha-V;Integrin alpha-V heavy chain;Integrin alpha-V light chain	Itgav	1.29824
+	0.00107483	-0.245917	P45376	Aldose reductase	Akr1b1	-1.18585
+	0.000304143	0.511017	P45377	Aldose reductase-related protein 2	Akr1b8	1.42505
+	0.0172177	0.1293	P45591	Cofilin-2	Cfl2	1.09376
+	0.000896797	0.380383	P45700	Mannosyl-oligosaccharide 1,2-alpha-mannosidase IA	Man1a1	1.30169
+	0.000838034	0.496261	P45878	Peptidyl-prolyl cis-trans isomerase FKBP2	Fkbp2	1.41055
+	2.10526e-05	-0.478783	P45952	Medium-chain specific acyl-CoA dehydrogenase, mitochondrial	Acadm	-1.39357
+	0.00231227	0.391892	P46061	Ran GTPase-activating protein 1	Rangap1	1.31211
+	5.11883e-05	0.406572	P46062	Signal-induced proliferation-associated protein 1	Sipa1	1.32553
+	0.00162968	0.251123	P46460	Vesicle-fusing ATPase	Nsf	1.19013
+	0.0004	0.345363	P46467	Vacuolar protein sorting-associated protein 4B	Vps4b	1.27047
+	0.00028144	0.295768	P46471	26S protease regulatory subunit 7	Psmc2	1.22754
+	0.0101287	0.254604	P46638;P62492	Ras-related protein Rab-11B;Ras-related protein Rab-11A	Rab11b;Rab11a	1.19301
+	0.00149557	-0.280723	P46656	Adrenodoxin, mitochondrial	Fdx1	-1.2148
+	0.00610385	0.284389	P46662	Merlin	Nf2	1.21789
+	0.000325509	0.511169	P46664	Adenylosuccinate synthetase isozyme 2	Adss	1.4252
+	0.0151273	0.273393	P46718	Programmed cell death protein 2	Pdcd2	1.20865
+	0.000106756	0.320429	P46735	Unconventional myosin-Ib	Myo1b	1.2487
+	0.0341779	0.233026	P46737	Lys-63-specific deubiquitinase BRCC36	Brcc3	1.1753
+	8.71935e-05	0.326644	P46935	E3 ubiquitin-protein ligase NEDD4	Nedd4	1.25409
+	6.45905e-05	0.72351	P46978	Dolichyl-diphosphooligosaccharide--protein glycosyltransferase subunit STT3A	Stt3a	1.65119
+	0	-0.528516	P47199	Quinone oxidoreductase	Cryz	-1.44244
+	0.000633508	0.567197	P47226	Testin	Tes	1.48164
+	0.00114689	0.826155	P47713	Cytosolic phospholipase A2;Phospholipase A2;Lysophospholipase	Pla2g4a	1.77295
+	0	-0.36032	P47738	Aldehyde dehydrogenase, mitochondrial	Aldh2	-1.28371
+	0.00493908	0.265266	P47740	Fatty aldehyde dehydrogenase	Aldh3a2	1.20186
+	0.00220192	0.393414	P47753	F-actin-capping protein subunit alpha-1	Capza1	1.3135
+	0.000384236	-0.123878	P47754	F-actin-capping protein subunit alpha-2	Capza2	-1.08966
+	0.00512357	0.12374	P47758	Signal recognition particle receptor subunit beta	Srprb	1.08956
+	0.0123517	0.129403	P47791	Glutathione reductase, mitochondrial	Gsr	1.09384
+	0.0274969	-0.204684	P47802	Metaxin-1	Mtx1	-1.15243
+	0.0394544	-0.128727	P47811	Mitogen-activated protein kinase 14	Mapk14	-1.09333
+	6.02799e-05	0.685511	P47856	Glutamine--fructose-6-phosphate aminotransferase [isomerizing] 1	Gfpt1	1.60827
+	6.12691e-05	-0.386499	P47857	ATP-dependent 6-phosphofructokinase, muscle type	Pfkm	-1.30722
+	0.0436691	0.197036	P47879	Insulin-like growth factor-binding protein 4	Igfbp4	1.14634
+	0.00131155	0.78296	P47911	60S ribosomal protein L6	Rpl6	1.72066
+	0.00705072	0.67761	P47915	60S ribosomal protein L29	Rpl29	1.59949
+	5.26316e-05	-0.455542	P47934	Carnitine O-acetyltransferase	Crat	-1.3713
+	0.00778913	0.173802	P47941	Crk-like protein	Crkl	1.12803
+	5.98205e-05	0.599413	P47955	60S acidic ribosomal protein P1	Rplp1	1.5151
+	6.16016e-05	0.585257	P47962	60S ribosomal protein L5	Rpl5	1.50031
+	0.000259919	0.822067	P47963	60S ribosomal protein L13	Rpl13	1.76794
+	0.000281753	0.668781	P47964	60S ribosomal protein L36	Rpl36	1.58973
+	0.00874193	-0.22498	P47968	Ribose-5-phosphate isomerase	Rpia	-1.16876
+	5.98291e-05	0.780187	P48025	Tyrosine-protein kinase SYK	Syk	1.71735
+	4.87211e-05	0.551127	P48036	Annexin A5	Anxa5	1.46523
+	0.0283745	-0.126653	P48193	Protein 4.1	Epb41	-1.09176
+	0.00278603	0.347036	P48428	Tubulin-specific chaperone A	Tbca	1.27194
+	0.000174731	0.506909	P48678	Prelamin-A/C;Lamin-A/C	Lmna	1.421
+	0.00640356	0.101113	P48725	Pericentrin	Pcnt	1.0726
+	0.000249412	-0.235529	P48758	Carbonyl reductase [NADPH] 1	Cbr1	-1.17734
+	5.20231e-05	1.35989	P48759	Pentraxin-related protein PTX3	Ptx3	2.56666
+	6.10687e-05	-0.381012	P48962	ADP/ATP translocase 1	Slc25a4	-1.30226
+	0.0138912	0.208577	P48999	Arachidonate 5-lipoxygenase	Alox5	1.15555
+	0.00529455	0.3241	P49182	Heparin cofactor 2	Serpind1	1.25188
+	0.00217868	-0.232461	P49194	Retinol-binding protein 3	Rbp3	-1.17484
+	0.000495853	0.672224	P49290	Eosinophil peroxidase;Eosinophil peroxidase light chain;Eosinophil peroxidase heavy chain	Epx	1.59353
+	0.00158269	0.573432	P49300	C-type lectin domain family 10 member A	Clec10a	1.48806
+	0.000275072	0.548373	P49312	Heterogeneous nuclear ribonucleoprotein A1;Heterogeneous nuclear ribonucleoprotein A1, N-terminally processed	Hnrnpa1	1.46244
+	0.00278167	0.185549	P49586	Choline-phosphate cytidylyltransferase A	Pcyt1a	1.13725
+	0.00228703	0.161386	P49615	Cyclin-dependent-like kinase 5	Cdk5	1.11836
+	2.44648e-05	1.01761	P49710	Hematopoietic lineage cell-specific protein	Hcls1	2.02456
+	0	1.53002	P49717	DNA replication licensing factor MCM4	Mcm4	2.8879
+	0.000155258	0.893177	P49718	DNA replication licensing factor MCM5	Mcm5	1.85726
+	0.00246423	0.239603	P49722	Proteasome subunit alpha type-2	Psma2	1.18067
+	0.0114473	0.382764	P49769	Presenilin-1;Presenilin-1 NTF subunit;Presenilin-1 CTF subunit;Presenilin-1 CTF12	Psen1	1.30384
+	0.0193813	0.157899	P49813	Tropomodulin-1	Tmod1	1.11566
+	0.000113177	1.0055	P49919	Cyclin-dependent kinase inhibitor 1C	Cdkn1c	2.00764
+	0	1.24182	P49935	Pro-cathepsin H;Cathepsin H mini chain;Cathepsin H;Cathepsin H heavy chain;Cathepsin H light chain	Ctsh	2.36497
+	0.000281285	0.416798	P49962	Signal recognition particle 9 kDa protein	Srp9	1.33496
+	0.00578728	0.894659	P50096	Inosine-5-monophosphate dehydrogenase 1	Impdh1	1.85917
+	0	-0.446553	P50136	2-oxoisovalerate dehydrogenase subunit alpha, mitochondrial	Bckdha	-1.36278
+	0.0271707	-0.285655	P50171	Estradiol 17-beta-dehydrogenase 8	Hsd17b8	-1.21896
+	0.0140293	-0.513904	P50172	Corticosteroid 11-beta-dehydrogenase isozyme 1	Hsd11b1	-1.42791
+	0.000743243	0.288031	P50285	Dimethylaniline monooxygenase [N-oxide-forming] 1	Fmo1	1.22097
+	0.00121599	0.427809	P50295	Arylamine N-acetyltransferase 2	Nat2	1.34519
+	6.3854e-05	0.377357	P50429	Arylsulfatase B	Arsb	1.29896
+	0.0206319	-0.323119	P50431	Serine hydroxymethyltransferase, cytosolic	Shmt1	-1.25103
+	0.00074199	0.924171	P50462	Cysteine and glycine-rich protein 3	Csrp3	1.89759
+	5.99572e-05	0.593548	P50516	V-type proton ATPase catalytic subunit A	Atp6v1a	1.50895
+	5.08167e-05	0.684561	P50518	V-type proton ATPase subunit E 1	Atp6v1e1	1.60721
+	0.00106697	0.671343	P50543	Protein S100-A11	S100a11	1.59255
+	5.78313e-05	-0.418511	P50544	Very long-chain specific acyl-CoA dehydrogenase, mitochondrial	Acadvl	-1.33655
+	3.83693e-05	0.625384	P50580	Proliferation-associated protein 2G4	Pa2g4	1.54262
+	0.000614978	1.00145	P50752	Troponin T, cardiac muscle	Tnnt2	2.00201
+	0.0113041	0.116322	P51125	Calpastatin	Cast	1.08397
+	0.000151645	0.385113	P51150	Ras-related protein Rab-7a	Rab7a	1.30596
+	0.0360009	0.200558	P51163	Uroporphyrinogen-III synthase	Uros	1.14914
+	4.03023e-05	-0.334411	P51174	Long-chain specific acyl-CoA dehydrogenase, mitochondrial	Acadl	-1.26086
+	0.0409975	0.188742	P51175	Protoporphyrinogen oxidase	Ppox	1.13977
+	5.46448e-05	0.58638	P51410	60S ribosomal protein L9	Rpl9	1.50147
+	0.0114461	0.233046	P51432	1-phosphatidylinositol 4,5-bisphosphate phosphodiesterase beta-3	Plcb3	1.17531
+	0.000329876	0.825125	P51437	Cathelin-related antimicrobial peptide	Camp	1.77169
+	0.00024019	0.257886	P51637	Caveolin-3	Cav3	1.19573
+	0	0.564243	P51655	Glypican-4;Secreted glypican-4	Gpc4	1.47861
+	0.0029865	-0.108291	P51660	Peroxisomal multifunctional enzyme type 2;(3R)-hydroxyacyl-CoA dehydrogenase;Enoyl-CoA hydratase 2	Hsd17b4	-1.07795
+	0.0158755	-0.259898	P51667	Myosin regulatory light chain 2, ventricular/cardiac muscle isoform	Myl2	-1.19739
+	0.00141894	0.504075	P51807	Dynein light chain Tctex-type 1	Dynlt1	1.41821
+	0.000213532	0.388153	P51829	Adenylate cyclase type 7	Adcy7	1.30872
+	0.000349435	0.366751	P51859	Hepatoma-derived growth factor	Hdgf	1.28945
+	5.13479e-05	0.541549	P51863	V-type proton ATPase subunit d 1	Atp6v0d1	1.45553
+	5.6872e-05	0.570455	P51881	ADP/ATP translocase 2;ADP/ATP translocase 2, N-terminally processed	Slc25a5	1.48499
+	0.000814996	0.242246	P51885	Lumican	Lum	1.18283
+	0.000162465	0.595243	P51949	CDK-activating kinase assembly factor MAT1	Mnat1	1.51073
+	0.00033039	-0.472811	P52196	Thiosulfate sulfurtransferase	Tst	-1.38781
+	0.000850242	0.550477	P52293	Importin subunit alpha-1	Kpna2	1.46457
+	6.32768e-05	0.474117	P52332	Tyrosine-protein kinase JAK1	Jak1	1.38907
+	0.00760949	0.219924	P52479	Ubiquitin carboxyl-terminal hydrolase 10	Usp10	1.16467
+	0.000406943	-0.212982	P52480	Pyruvate kinase PKM	Pkm	-1.15908
+	8.52575e-05	-0.420615	P52503	NADH dehydrogenase [ubiquinone] iron-sulfur protein 6, mitochondrial	Ndufs6	-1.3385
+	2.35988e-05	0.327671	P52623	Uridine-cytidine kinase 1	Uck1	1.25499
+	0	1.16792	P52624	Uridine phosphorylase 1	Upp1	2.24688
+	5.97015e-05	0.536263	P52633	Signal transducer and transcription activator 6	Stat6	1.45021
+	0.0103233	-0.346486	P52795	Ephrin-B1	Efnb1	-1.27146
+	5.29801e-05	-0.409767	P52825	Carnitine O-palmitoyltransferase 2, mitochondrial	Cpt2	-1.32847
+	0.0128684	-0.228264	P52840	Sulfotransferase 1A1	Sult1a1	-1.17142
+	0.00376886	0.711941	P52875	Transmembrane protein 165	Tmem165	1.63801
+	6.18102e-05	0.688875	P52912	Nucleolysin TIA-1	Tia1	1.61203
+	9.39948e-05	0.507485	P53026	60S ribosomal protein L10a	Rpl10a	1.42157
+	5.67376e-05	-0.388982	P53395	Lipoamide acyltransferase component of branched-chain alpha-keto acid dehydrogenase complex, mitochondrial	Dbt	-1.30947
+	9.54907e-05	0.50027	P53564	Homeobox protein cut-like 1	Cux1	1.41448
+	0.0104997	-0.225619	P53569	CCAAT/enhancer-binding protein zeta	Cebpz	-1.16928
+	0.00423156	0.340852	P53762	Aryl hydrocarbon receptor nuclear translocator	Arnt	1.2665
+	5.5666e-05	0.384454	P53811	Phosphatidylinositol transfer protein beta isoform	Pitpnb	1.30537
+	0.0266641	-0.221435	P53986	Monocarboxylate transporter 1	Slc16a1	-1.16589
+	0.000225826	0.190149	P53994	Ras-related protein Rab-2A	Rab2a	1.14088
+	0.00141565	0.368777	P53995	Anaphase-promoting complex subunit 1	Anapc1	1.29126
+	0.000284943	0.522582	P53996	Cellular nucleic acid-binding protein	Cnbp	1.43652
+	2.58065e-05	-0.643723	P54071	Isocitrate dehydrogenase [NADP], mitochondrial	Idh2	-1.56236
+	0.049463	-0.177854	P54099	DNA polymerase subunit gamma-1	Polg	-1.1312
+	2.20386e-05	0.874701	P54103	DnaJ homolog subfamily C member 2;DnaJ homolog subfamily C member 2, N-terminally processed	Dnajc2	1.83363
+	0.00394296	0.281166	P54116	Erythrocyte band 7 integral membrane protein	Stom	1.21518
+	5.22388e-05	1.24604	P54227	Stathmin	Stmn1	2.37189
+	0.0323213	0.105102	P54265	Myotonin-protein kinase	Dmpk	1.07557
+	5.66802e-05	1.07192	P54276	DNA mismatch repair protein Msh6	Msh6	2.10223
+	0.0137101	0.143815	P54726	UV excision repair protein RAD23 homolog A	Rad23a	1.10482
+	0.0014018	0.340055	P54728	UV excision repair protein RAD23 homolog B	Rad23b	1.2658
+	0.000372608	0.343059	P54729	NEDD8 ultimate buster 1	Nub1	1.26844
+	0.000140613	0.358084	P54761	Ephrin type-B receptor 4	Ephb4	1.28172
+	0.00130029	0.29274	P54775	26S protease regulatory subunit 6B	Psmc4	1.22496
+	0.00585108	-0.273922	P54797	Transport and Golgi organization 2 homolog	Tango2	-1.20909
+	0.00126508	-0.291999	P54822	Adenylosuccinate lyase	Adsl	-1.22434
+	5.39499e-05	0.28151	P54823	Probable ATP-dependent RNA helicase DDX6	Ddx6	1.21547
+	0.00337944	0.185727	P54923	[Protein ADP-ribosylarginine] hydrolase	Adprh	1.13739
+	0.000577858	0.30515	P55065	Phospholipid transfer protein	Pltp	1.23555
+	0	-1.56225	P55088	Aquaporin-4	Aqp4	-2.95314
+	0.000294804	0.342418	P55194	SH3 domain-binding protein 1	Sh3bp1	1.26788
+	0.000107023	0.528677	P55258	Ras-related protein Rab-8A	Rab8a	1.44261
+	4.3956e-05	-0.476559	P55264	Adenosine kinase	Adk	-1.39142
+	0.00025829	0.50563	P55302	Alpha-2-macroglobulin receptor-associated protein	Lrpap1	1.41974
+	0.00028556	0.285715	P55772	Ectonucleoside triphosphate diphosphohydrolase 1	Entpd1	1.21901
+	8.82353e-05	1.43686	P55821	Stathmin-2	Stmn2	2.70731
+	6.09358e-05	0.388695	P55937	Golgin subfamily A member 3	Golga3	1.30921
+	0.00134685	-0.344389	P56135	ATP synthase subunit f, mitochondrial	Atp5j2	-1.26961
+	0.000579632	0.555521	P56183	Ribosomal RNA processing protein 1 homolog A	Rrp1	1.4697
+	0.00614226	-0.195947	P56213	FAD-linked sulfhydryl oxidase ALR	Gfer	-1.14548
+	0.000213135	-0.643234	P56375	Acylphosphatase-2	Acyp2	-1.56183
+	0.00138467	-0.257336	P56376	Acylphosphatase-1	Acyp1	-1.19527
+	0.0035047	-0.365476	P56379	6.8 kDa mitochondrial proteolipid	Mp68	-1.28831
+	0.000587973	-0.41793	P56382	ATP synthase subunit epsilon, mitochondrial	Atp5e	-1.33601
+	9.51542e-05	-0.378975	P56391	Cytochrome c oxidase subunit 6B1	Cox6b1	-1.30042
+	0.00389884	-0.442741	P56392	Cytochrome c oxidase subunit 7A1, mitochondrial	Cox7a1	-1.35918
+	0.0141422	-0.25897	P56393	Cytochrome c oxidase subunit 7B, mitochondrial	Cox7b	-1.19662
+	0.0362941	0.17776	P56394	Cytochrome c oxidase copper chaperone	Cox17	1.13113
+	0.00860353	-0.141376	P56395	Cytochrome b5	Cyb5a	-1.10296
+	0.00229807	0.284453	P56399	Ubiquitin carboxyl-terminal hydrolase 5	Usp5	1.21795
+	0.00191451	0.236166	P56477	Interferon regulatory factor 5	Irf5	1.17786
+	0.000370556	-0.306192	P56480	ATP synthase subunit beta, mitochondrial	Atp5b	-1.23644
+	6.27803e-05	0.812674	P56546	C-terminal-binding protein 2	Ctbp2	1.75646
+	0.000162602	0.424199	P56564	Excitatory amino acid transporter 1	Slc1a3	1.34183
+	0.000680377	0.340256	P56695	Wolframin	Wfs1	1.26598
+	0.0395644	0.222681	P56812	Programmed cell death protein 5	Pdcd5	1.1669
+	2.23464e-05	0.466886	P56873	Sjoegren syndrome/scleroderma autoantigen 1 homolog	Sssca1	1.38212
+	2.35294e-05	0.639824	P56959	RNA-binding protein FUS	Fus	1.55814
+	0.0022979	0.336743	P56960	Exosome component 10	Exosc10	1.2629
+	0.00118195	0.229159	P57080	Ubiquitin carboxyl-terminal hydrolase 25	Usp25	1.17215
+	0.00020013	0.462282	P57716	Nicastrin	Ncstn	1.37772
+	0.000162011	0.871787	P57724	Poly(rC)-binding protein 4	Pcbp4	1.82993
+	0.00016632	0.555486	P57746	V-type proton ATPase subunit D	Atp6v1d	1.46966
+	0	0.788768	P57759	Endoplasmic reticulum resident protein 29	Erp29	1.7276
+	0.00066006	0.33238	P57776	Elongation factor 1-delta	Eef1d	1.25909
+	9.30233e-05	0.426197	P57780	Alpha-actinin-4	Actn4	1.34369
+	0	0.613293	P57784	U2 small nuclear ribonucleoprotein A	Snrpa1	1.52975
+	0.0384224	0.317876	P57787	Monocarboxylate transporter 4	Slc16a3	1.24649
+	0.00409817	0.567621	P58006	Sestrin-1	Sesn1	1.48208
+	0.000390579	0.516453	P58021	Transmembrane 9 superfamily member 2	Tm9sf2	1.43043
+	0.0150607	0.335994	P58022	Lysyl oxidase homolog 2	Loxl2	1.26225
+	0.0060291	0.278842	P58044	Isopentenyl-diphosphate Delta-isomerase 1	Idi1	1.21322
+	0.0256772	0.218366	P58059	28S ribosomal protein S21, mitochondrial	Mrps21	1.16342
+	0.000873655	0.265821	P58064	28S ribosomal protein S6, mitochondrial	Mrps6	1.20232
+	0.0433329	0.141496	P58137	Acyl-coenzyme A thioesterase 8	Acot8	1.10305
+	0.00399051	0.307698	P58196	Phospholipid scramblase 4	Plscr4	1.23773
+	0.00543101	0.569283	P58242	Acid sphingomyelinase-like phosphodiesterase 3b	Smpdl3b	1.48379
+	0.000193844	0.30994	P58252	Elongation factor 2	Eef2	1.23966
+	0.00539205	-0.141567	P58281	Dynamin-like 120 kDa protein, mitochondrial;Dynamin-like 120 kDa protein, form S1	Opa1	-1.1031
+	0.00355313	0.207932	P58389	Serine/threonine-protein phosphatase 2A activator	Ppp2r4	1.15503
+	0.0475358	0.257724	P58404	Striatin-4	Strn4	1.19559
+	0.000877932	0.314218	P58466	Carboxy-terminal domain RNA polymerase II polypeptide A small phosphatase 1	Ctdsp1	1.24334
+	0.0079242	0.22696	P58501	PAX3- and PAX7-binding protein 1	Paxbp1	1.17037
+	0.0364356	-0.156641	P58742	Aladin	Aaas	-1.11469
+	0.000140403	0.481177	P58749	Transmembrane 6 superfamily member 1	Tm6sf1	1.39588
+	0	-0.387913	P58771	Tropomyosin alpha-1 chain	Tpm1	-1.3085
+	0	-0.377696	P58774	Tropomyosin beta chain	Tpm2	-1.29927
+	0.00152809	0.459675	P58801	Receptor-interacting serine/threonine-protein kinase 2	Ripk2	1.37523
+	0.0123191	0.183045	P58854	Gamma-tubulin complex component 3	Tubgcp3	1.13528
+	0.00266325	0.277082	P58871	182 kDa tankyrase-1-binding protein	Tnks1bp1	1.21174
+	0.00315542	0.294177	P59016	Vacuolar protein sorting-associated protein 33B	Vps33b	1.22619
+	0.0072156	-0.157352	P59041	DnaJ homolog subfamily C member 30	Dnajc30	-1.11524
+	4.79452e-05	0.485267	P59048	p53 and DNA damage-regulated protein 1	Pdrg1	1.39984
+	5.45703e-05	1.07922	P59108	Copine-2	Cpne2	2.11289
+	0.000163934	0.661163	P59222	Scavenger receptor class F member 2	Scarf2	1.58136
+	0.0165591	-0.254575	P59242	Cingulin	Cgn	-1.19298
+	0.0014526	0.290427	P59325	Eukaryotic translation initiation factor 5	Eif5	1.223
+	0.00163328	0.377291	P59326	YTH domain-containing family protein 1	Ythdf1	1.2989
+	0.0114087	0.310661	P59481	VIP36-like protein	Lman2l	1.24028
+	0.00158214	0.160095	P59672	Ankyrin repeat and SAM domain-containing protein 1A	Anks1a	1.11736
+	4.32767e-05	0.509057	P59708	Splicing factor 3B subunit 6	Sf3b6	1.42312
+	2.29885e-05	0.392931	P59729	Ras and Rab interactor 3	Rin3	1.31306
+	4.97336e-05	0.652521	P59999	Actin-related protein 2/3 complex subunit 4	Arpc4	1.57191
+	0.000125863	0.387955	P60122	RuvB-like 1	Ruvbl1	1.30854
+	8.59445e-05	-0.406462	P60202	Myelin proteolipid protein	Plp1	-1.32543
+	0	0.396826	P60335	Poly(rC)-binding protein 1	Pcbp1	1.31661
+	0.0191855	0.37846	P60469	Liprin-alpha-3	Ppfia3	1.29995
+	0.032737	0.206518	P60487	Pyridoxal phosphate phosphatase	Pdxp	1.1539
+	0.0429901	-0.188848	P60603	Reactive oxygen species modulator 1	Romo1	-1.13985
+	0.0134718	0.219065	P60605	Ubiquitin-conjugating enzyme E2 G2	Ube2g2	1.16398
+	0.00221355	0.221575	P60670	Nuclear protein localization protein 4 homolog	Nploc4	1.16601
+	0.000748636	0.291092	P63260;P60710	Actin, cytoplasmic 2;Actin, cytoplasmic 2, N-terminally processed;Actin, cytoplasmic 1;Actin, cytoplasmic 1, N-terminally processed	Actg1;Actb	1.22357
+	0	0.334891	P60762	Mortality factor 4-like protein 1	Morf4l1	1.26128
+	5.12164e-05	0.368666	P60766	Cell division control protein 42 homolog	Cdc42	1.29116
+	9.34256e-05	0.385384	P60824	Cold-inducible RNA-binding protein	Cirbp	1.30621
+	4.67446e-05	0.46025	P60843	Eukaryotic initiation factor 4A-I	Eif4a1	1.37578
+	4.32099e-05	0.723539	P60867	40S ribosomal protein S20	Rps20	1.65123
+	5.97015e-05	0.354086	P60898	DNA-directed RNA polymerase II subunit RPB9	Polr2i	1.27818
+	0.00603079	0.337784	P60904	DnaJ homolog subfamily C member 5	Dnajc5	1.26381
+	0.0467585	0.280465	P61021	Ras-related protein Rab-5B	Rab5b	1.21459
+	6.34202e-05	0.289667	P61027	Ras-related protein Rab-10	Rab10	1.22236
+	0.000161672	0.669038	P61028	Ras-related protein Rab-8B	Rab8b	1.59001
+	0.00525649	0.158097	P61079	Ubiquitin-conjugating enzyme E2 D3	Ube2d3	1.11581
+	0.00211333	0.212011	P61080	Ubiquitin-conjugating enzyme E2 D1	Ube2d1	1.1583
+	0.00134636	0.265038	P61082	NEDD8-conjugating enzyme Ubc12	Ube2m	1.20167
+	0.000326743	0.188142	P61087	Ubiquitin-conjugating enzyme E2 K	Ube2k	1.1393
+	0.0340092	0.126377	P61089	Ubiquitin-conjugating enzyme E2 N	Ube2n	1.09155
+	0.00458186	-0.204559	P61148	Fibroblast growth factor 1	Fgf1	-1.15233
+	6.03448e-05	0.519493	P61161	Actin-related protein 2	Actr2	1.43345
+	0.000922593	0.209424	P61164	Alpha-centractin	Actr1a	1.15623
+	0.000870052	0.578986	P84078;P61205	ADP-ribosylation factor 1;ADP-ribosylation factor 3	Arf1;Arf3	1.4938
+	0.0010905	0.48406	P61211	ADP-ribosylation factor-like protein 1	Arl1	1.39867
+	0.000261918	0.272436	P61222	ATP-binding cassette sub-family E member 1	Abce1	1.20785
+	0.00011209	0.69182	P61226	Ras-related protein Rap-2b	Rap2b	1.61532
+	0.000210127	0.63272	P61255	60S ribosomal protein L26	Rpl26	1.55049
+	0.0457467	-0.197151	P61264	Syntaxin-1B	Stx1b	-1.14643
+	2.07792e-05	0.612602	P61290	Proteasome activator complex subunit 3	Psme3	1.52901
+	0.000222356	0.551401	Q9CQL1;P61327	Protein mago nashi homolog 2;Protein mago nashi homolog	Magohb;Magoh	1.46551
+	0.000938696	0.543605	P61358	60S ribosomal protein L27	Rpl27	1.45761
+	0.034548	0.307791	P61406	Telomerase-binding protein EST1A	Smg6	1.23781
+	9.87234e-05	0.957088	P61458	Pterin-4-alpha-carbinolamine dehydratase	Pcbd1	1.94139
+	5.28634e-05	0.623118	P61514	60S ribosomal protein L37a	Rpl37a	1.5402
+	0.0118013	0.337112	P61600	N-alpha-acetyltransferase 20	Naa20	1.26323
+	9.94002e-05	0.878031	P61620	Protein transport protein Sec61 subunit alpha isoform 1	Sec61a1	1.83787
+	0.0122206	-0.240035	P61622	Integrin alpha-11	Itga11	-1.18102
+	5.46875e-05	0.745525	P61750	ADP-ribosylation factor 4	Arf4	1.67658
+	0.000155477	0.271045	P61759	Prefoldin subunit 3	Vbp1	1.20668
+	0.00748288	0.7233	P61793	Lysophosphatidic acid receptor 1	Lpar1	1.65095
+	5.17986e-05	0.673704	P61804	Dolichyl-diphosphooligosaccharide--protein glycosyltransferase subunit DAD1	Dad1	1.59516
+	0.000127626	0.577752	P61924	Coatomer subunit zeta-1	Copz1	1.49252
+	0.000224612	0.473763	P61957	Small ubiquitin-related modifier 2	Sumo2	1.38873
+	0.000368952	0.636576	P61961	Ubiquitin-fold modifier 1	Ufm1	1.55464
+	0.000503214	0.24318	P61963	DDB1- and CUL4-associated factor 7	Dcaf7	1.1836
+	6.06061e-05	0.615299	P61967	AP-1 complex subunit sigma-1A	Ap1s1	1.53188
+	0.0163839	-0.106145	P61971	Nuclear transport factor 2	Nutf2	-1.07635
+	0	0.563692	P61979	Heterogeneous nuclear ribonucleoprotein K	Hnrnpk	1.47805
+	0.033334	0.102251	P62071	Ras-related protein R-Ras2	Rras2	1.07345
+	0	0.593937	P62082	40S ribosomal protein S7	Rps7	1.50936
+	0.00782949	0.145719	P62137	Serine/threonine-protein phosphatase PP1-alpha catalytic subunit	Ppp1ca	1.10628
+	0.00258309	0.232876	P62192	26S protease regulatory subunit 4	Psmc1	1.17518
+	5.64706e-05	0.263964	P62196	26S protease regulatory subunit 8	Psmc5	1.20077
+	0.000280044	0.721418	P62242	40S ribosomal protein S8	Rps8	1.6488
+	6.10376e-05	0.586541	P62245	40S ribosomal protein S15a	Rps15a	1.50164
+	0.018288	0.247068	P62257	Ubiquitin-conjugating enzyme E2 H	Ube2h	1.18679
+	0.0143674	0.158007	P62259	14-3-3 protein epsilon	Ywhae	1.11574
+	0	0.51917	P62264	40S ribosomal protein S14	Rps14	1.43313
+	8.65645e-05	0.720884	P62267	40S ribosomal protein S23	Rps23	1.64819
+	6.02151e-05	0.591905	P62270	40S ribosomal protein S18	Rps18	1.50724
+	0.00020712	0.604579	P62281	40S ribosomal protein S11	Rps11	1.52053
+	0.000280088	0.529547	P62301	40S ribosomal protein S13	Rps13	1.44348
+	0.00121688	0.710905	P62307	Small nuclear ribonucleoprotein F	Snrpf	1.63683
+	0.000114467	0.520128	P62309	Small nuclear ribonucleoprotein G	Snrpg	1.43408
+	0.0009375	0.29958	P62313	U6 snRNA-associated Sm-like protein LSm6	Lsm6	1.23079
+	0.000429119	0.523756	P62315	Small nuclear ribonucleoprotein Sm D1	Snrpd1	1.43769
+	3.91198e-05	0.53867	P62317	Small nuclear ribonucleoprotein Sm D2	Snrpd2	1.45263
+	0.00350607	0.269322	P62320	Small nuclear ribonucleoprotein Sm D3	Snrpd3	1.20524
+	0.000108463	0.490047	P62331	ADP-ribosylation factor 6	Arf6	1.40449
+	0.00589107	0.135961	P62334	26S protease regulatory subunit 10B	Psmc6	1.09882
+	0.00304025	0.556229	P62482	Voltage-gated potassium channel subunit beta-2	Kcnab2	1.47042
+	0	0.491831	P62488	DNA-directed RNA polymerase II subunit RPB7	Polr2g	1.40623
+	0.000348624	0.308065	P62627	Dynein light chain roadblock-type 1	Dynlrb1	1.23805
+	0.000286645	-0.316557	P62631	Elongation factor 1-alpha 2	Eef1a2	-1.24535
+	5.91966e-05	0.594873	P62702	40S ribosomal protein S4, X isoform	Rps4x	1.51034
+	0.00201273	0.448226	P62717	60S ribosomal protein L18a	Rpl18a	1.36436
+	0.000296453	0.410041	P62743	AP-2 complex subunit sigma	Ap2s1	1.32872
+	0.00974232	0.211322	P62746	Rho-related GTP-binding protein RhoB	Rhob	1.15775
+	0	0.435573	P62748	Hippocalcin-like protein 1	Hpcal1	1.35245
+	0.000279934	0.698959	P62751	60S ribosomal protein L23a	Rpl23a	1.62333
+	0.000767123	0.69712	P62754	40S ribosomal protein S6	Rps6	1.62127
+	0.00555932	-0.342304	P62761	Visinin-like protein 1	Vsnl1	-1.26778
+	0	0.722041	P62774	Myotrophin	Mtpn	1.64951
+	5.37313e-05	0.374774	P62806	Histone H4	Hist1h4a	1.29664
+	0.000135135	0.362077	P62814	V-type proton ATPase subunit B, brain isoform	Atp6v1b2	1.28527
+	0.000246008	0.366704	P62821	Ras-related protein Rab-1A	Rab1A	1.2894
+	0.000338144	0.439566	P62827	GTP-binding nuclear protein Ran	Ran	1.3562
+	5.28302e-05	0.418598	P62830	60S ribosomal protein L23	Rpl23	1.33663
+	0.000453726	0.576108	P62843	40S ribosomal protein S15	Rps15	1.49082
+	0.000214197	0.618548	P62849	40S ribosomal protein S24	Rps24	1.53533
+	4.96278e-05	0.680113	P62852	40S ribosomal protein S25	Rps25	1.60227
+	0.000144224	0.597605	P62855	40S ribosomal protein S26	Rps26	1.5132
+	5.83333e-05	0.594646	P62858	40S ribosomal protein S28	Rps28	1.5101
+	0.0013809	0.648162	P62862	40S ribosomal protein S30	Fau	1.56717
+	0.000287113	0.207474	P62869	Transcription elongation factor B polypeptide 2	Tceb2	1.15466
+	0.000156807	0.260065	P62874	Guanine nucleotide-binding protein G(I)/G(S)/G(T) subunit beta-1	Gnb1	1.19753
+	0.00253045	0.136596	P62880	Guanine nucleotide-binding protein G(I)/G(S)/G(T) subunit beta-2	Gnb2	1.09931
+	2.09424e-05	0.509441	P62889	60S ribosomal protein L30	Rpl30	1.4235
+	0.000589023	-0.269422	P62897	Cytochrome c, somatic	Cycs	-1.20532
+	5.81114e-05	0.623285	P62900	60S ribosomal protein L31	Rpl31	1.54038
+	5.00626e-05	0.519358	P62908	40S ribosomal protein S3	Rps3	1.43332
+	0.000750733	0.877538	P62911	60S ribosomal protein L32	Rpl32	1.83724
+	0.000283871	0.65785	P62918	60S ribosomal protein L8	Rpl8	1.57773
+	0.0169537	0.3388	P62960	Nuclease-sensitive element-binding protein 1	Ybx1	1.2647
+	0.000991493	0.36938	P62983;P0CG49;P0CG50	Ubiquitin-40S ribosomal protein S27a;Ubiquitin;40S ribosomal protein S27a;Polyubiquitin-B;Ubiquitin;Polyubiquitin-C;Ubiquitin;Ubiquitin-related 1;Ubiquitin-related 2	Rps27a;Ubb;Ubc	1.2918
+	0.00197249	0.376613	P62996	Transformer-2 protein homolog beta	Tra2b	1.29829
+	0.000376119	0.365891	P63001;Q05144	Ras-related C3 botulinum toxin substrate 1;Ras-related C3 botulinum toxin substrate 2	Rac1;Rac2	1.28868
+	0.0143738	0.213562	P63002	Amino-terminal enhancer of split	Aes	1.15955
+	0.00101223	0.274142	P63005	Platelet-activating factor acetylhydrolase IB subunit alpha	Pafah1b1	1.20927
+	0.00788299	0.183223	P63013;Q06348	Paired mesoderm homeobox protein 1;Paired mesoderm homeobox protein 2	Prrx1;Prrx2	1.13542
+	0.00103551	0.221494	P63017	Heat shock cognate 71 kDa protein	Hspa8	1.16594
+	0.00444962	-0.163671	P63024	Vesicle-associated membrane protein 3	Vamp3	-1.12013
+	0.000587287	0.345325	P63028	Translationally-controlled tumor protein	Tpt1	1.27044
+	0.00449622	-0.364438	P63030	Mitochondrial pyruvate carrier 1	Mpc1	-1.28738
+	0.0157907	0.809825	P63034	Cytohesin-2	Cyth2	1.753
+	4.48718e-05	0.483788	P63037	DnaJ homolog subfamily A member 1	Dnaja1	1.39841
+	0.0075467	-0.137214	P63038	60 kDa heat shock protein, mitochondrial	Hspd1	-1.09978
+	0.0059361	0.207454	P63044	Vesicle-associated membrane protein 2	Vamp2	1.15465
+	0.00538755	0.208621	P63073	Eukaryotic translation initiation factor 4E	Eif4e	1.15558
+	6.07287e-05	0.319425	P63085	Mitogen-activated protein kinase 1	Mapk1	1.24783
+	0.00131007	0.449544	P63101	14-3-3 protein zeta/delta	Ywhaz	1.36561
+	4.42338e-05	0.580393	P63154	Crooked neck-like protein 1	Crnkl1	1.49526
+	0.000431504	0.361485	P63158	High mobility group protein B1	Hmgb1	1.28475
+	5.64042e-05	0.466754	P63166	Small ubiquitin-related modifier 1	Sumo1	1.382
+	0.000780528	0.29768	P63213	Guanine nucleotide-binding protein G(I)/G(S)/G(O) subunit gamma-2	Gng2	1.22917
+	0.000283324	0.24622	P63242	Eukaryotic translation initiation factor 5A-1	Eif5a	1.1861
+	0.0313694	-0.170441	P63248	cAMP-dependent protein kinase inhibitor alpha	Pkia	-1.1254
+	0.00719956	0.402174	P63254	Cysteine-rich protein 1	Crip1	1.3215
+	0.000504604	0.429825	P63276	40S ribosomal protein S17	Rps17	1.34707
+	4.884e-05	0.557419	P63280	SUMO-conjugating enzyme UBC9	Ube2i	1.47163
+	0.000576819	-0.409121	P63300	Selenoprotein W	Sepw1	-1.32788
+	0.00802486	0.119033	P63321	Ras-related protein Ral-A	Rala	1.08601
+	0	0.609971	P63323	40S ribosomal protein S12	Rps12	1.52623
+	0	0.480427	P63325	40S ribosomal protein S10	Rps10	1.39516
+	0.0072044	0.116159	P63330	Serine/threonine-protein phosphatase 2A catalytic subunit alpha isoform	Ppp2ca	1.08385
+	0.000492137	0.292936	P67871	Casein kinase II subunit beta	Csnk2b	1.22513
+	0.000226595	0.359299	P67984	60S ribosomal protein L22	Rpl22	1.2828
+	0.00066063	0.542425	P68033	Actin, alpha cardiac muscle 1	Actc1	1.45642
+	0.000146092	0.4488	P68040	Guanine nucleotide-binding protein subunit beta-2-like 1;Guanine nucleotide-binding protein subunit beta-2-like 1, N-terminally processed	Gnb2l1	1.3649
+	0.000349255	-0.24361	P68134	Actin, alpha skeletal muscle	Acta1	-1.18395
+	0.000156361	0.538205	P68254	14-3-3 protein theta	Ywhaq	1.45216
+	0.0223275	-0.119034	P68368	Tubulin alpha-4A chain	Tuba4a	-1.08601
+	8.75114e-05	0.53503	P68369	Tubulin alpha-1A chain	Tuba1a	1.44897
+	0.000225555	0.312216	P68372	Tubulin beta-4B chain	Tubb4b	1.24161
+	0.00921813	0.427857	P68404	Protein kinase C beta type	Prkcb	1.34523
+	0.000125478	0.604085	P68510	14-3-3 protein eta	Ywhah	1.52001
+	0.00417079	0.317231	P70122	Ribosome maturation protein SBDS	Sbds	1.24594
+	4.38871e-05	0.543976	P70158	Acid sphingomyelinase-like phosphodiesterase 3a	Smpdl3a	1.45799
+	6.39269e-05	0.374709	P70168	Importin subunit beta-1	Kpnb1	1.29658
+	0.00131202	0.534088	P70188	Kinesin-associated protein 3	Kifap3	1.44803
+	0.00661347	0.283853	P70195	Proteasome subunit beta type-7	Psmb7	1.21744
+	0.0310035	0.127182	P70196	TNF receptor-associated factor 6	Traf6	1.09216
+	2.46914e-05	0.648104	P70202	Latexin	Lxn	1.56711
+	0.000549162	-0.437468	P70213	Friend virus susceptibility protein 1	Fv1	-1.35423
+	0.0300784	0.2911	P70218	Mitogen-activated protein kinase kinase kinase kinase 1	Map4k1	1.22357
+	0.0314125	-0.0859644	P70227	Inositol 1,4,5-trisphosphate receptor type 3	Itpr3	-1.0614
+	0.000112269	-0.450244	P70236	Dual specificity mitogen-activated protein kinase kinase 6	Map2k6	-1.36627
+	5.87002e-05	0.497682	P70255	Nuclear factor 1 C-type	Nfic	1.41194
+	5.27859e-05	0.46237	P70257	Nuclear factor 1 X-type	Nfix	1.3778
+	8.92193e-05	0.37704	P70261	Paladin	Pald1	1.29867
+	0	-1.02697	P70266	6-phosphofructo-2-kinase/fructose-2,6-bisphosphatase 1;6-phosphofructo-2-kinase;Fructose-2,6-bisphosphatase	Pfkfb1	-2.03774
+	0	0.474636	P70268	Serine/threonine-protein kinase N1	Pkn1	1.38957
+	3.89294e-05	0.668029	P70271	PDZ and LIM domain protein 4	Pdlim4	1.5889
+	0.0011067	0.351833	P70274	Selenoprotein P	Sepp1	1.27618
+	0.000273816	0.74668	P70279	Surfeit locus protein 6	Surf6	1.67793
+	0.0010256	0.191206	P70280	Vesicle-associated membrane protein 7	Vamp7	1.14172
+	5.31758e-05	0.59035	P70288	Histone deacetylase 2	Hdac2	1.50561
+	0.00189481	0.22733	P70290	55 kDa erythrocyte membrane protein	Mpp1	1.17067
+	0.00485829	0.277529	P70295	Ancient ubiquitous protein 1	Aup1	1.21212
+	0.0487581	-0.118377	P70296	Phosphatidylethanolamine-binding protein 1;Hippocampal cholinergic neurostimulating peptide	Pebp1	-1.08551
+	4.97925e-05	0.653825	P70297	Signal transducing adapter molecule 1	Stam	1.57333
+	0.00630559	0.163322	P70302	Stromal interaction molecule 1	Stim1	1.11986
+	0.0254807	0.343386	P70303	CTP synthase 2	Ctps2	1.26873
+	0.0316368	0.0872911	P70313	Nitric oxide synthase, endothelial	Nos3	1.06237
+	0.00167115	0.861105	P70315	Wiskott-Aldrich syndrome protein homolog	Was	1.81643
+	3.86473e-05	0.50104	P70318	Nucleolysin TIAR	Tial1	1.41523
+	0.00383895	0.250605	P70323	T-box transcription factor TBX1	Tbx1	1.18971
+	0.00326144	0.28542	Q60707;P70324	T-box transcription factor TBX2;T-box transcription factor TBX3	Tbx2;Tbx3	1.21877
+	0.00074049	0.450376	P70333	Heterogeneous nuclear ribonucleoprotein H2	Hnrnph2	1.3664
+	6.28067e-05	0.380251	P70335	Rho-associated protein kinase 1	Rock1	1.30157
+	0.00217844	0.261628	P70336	Rho-associated protein kinase 2	Rock2	1.19883
+	0.000596196	-0.195826	P70349	Histidine triad nucleotide-binding protein 1	Hint1	-1.14538
+	0.00377033	0.209996	P70362	Ubiquitin fusion degradation protein 1 homolog	Ufd1l	1.15668
+	6.23782e-05	0.460223	P70372	ELAV-like protein 1	Elavl1	1.37575
+	0.00146956	0.323449	P70387	Hereditary hemochromatosis protein homolog	Hfe	1.25132
+	0.000124242	0.582614	P70388	DNA repair protein RAD50	Rad50	1.49756
+	0.000482856	0.22845	P70398	Probable ubiquitin carboxyl-terminal hydrolase FAF-X	Usp9x	1.17158
+	0.000214242	0.779293	P70399	Tumor suppressor p53-binding protein 1	Tp53bp1	1.71629
+	0.000633232	-0.359773	P70404	Isocitrate dehydrogenase [NAD] subunit gamma 1, mitochondrial	Idh3g	-1.28322
+	0.0163326	-0.274338	P70414	Sodium/calcium exchanger 1	Slc8a1	-1.20944
+	0	1.07034	P70429	Ena/VASP-like protein	Evl	2.09993
+	0.00690025	0.289106	P70441	Na(+)/H(+) exchange regulatory cofactor NHE-RF1	Slc9a3r1	1.22188
+	0.0128482	0.196309	P70444	BH3-interacting domain death agonist;BH3-interacting domain death agonist p15;BH3-interacting domain death agonist p13;BH3-interacting domain death agonist p11	Bid	1.14576
+	0.0354733	0.232353	P70451	Tyrosine-protein kinase Fer	Fer	1.17475
+	0.049706	0.144472	P70452	Syntaxin-4	Stx4	1.10533
+	6.20155e-05	0.80982	P70460	Vasodilator-stimulated phosphoprotein	Vasp	1.75299
+	4.47284e-05	0.467328	P70663	SPARC-like protein 1	Sparcl1	1.38255
+	0.0113363	0.118698	P70670	Nascent polypeptide-associated complex subunit alpha, muscle-specific form	Naca	1.08575
+	0.000376797	0.355966	P70671	Interferon regulatory factor 3	Irf3	1.27984
+	6.1657e-05	1.41448	P70677	Caspase-3;Caspase-3 subunit p17;Caspase-3 subunit p12	Casp3	2.66564
+	0.000140194	-0.624925	P70695	Fructose-1,6-bisphosphatase isozyme 2	Fbp2	-1.54213
+	0	0.267937	P70697	Uroporphyrinogen decarboxylase	Urod	1.20408
+	9.54064e-05	0.450794	P70698	CTP synthase 1	Ctps1	1.36679
+	0	0.561557	P70699	Lysosomal alpha-glucosidase	Gaa	1.47586
+	5.26316e-05	0.445675	P80313	T-complex protein 1 subunit eta	Cct7	1.36195
+	0.000425	0.456309	P80314	T-complex protein 1 subunit beta	Cct2	1.37203
+	4.2879e-05	0.410015	P80315	T-complex protein 1 subunit delta	Cct4	1.3287
+	0.000165175	0.452512	P80316	T-complex protein 1 subunit epsilon	Cct5	1.36842
+	3.80048e-05	0.470737	P80317	T-complex protein 1 subunit zeta	Cct6a	1.38582
+	0.000555405	0.353424	P80318	T-complex protein 1 subunit gamma	Cct3	1.27759
+	5.24246e-05	0.641968	P81117	Nucleobindin-2;Nesfatin-1	Nucb2	1.56046
+	0.0311529	0.152438	P82198	Transforming growth factor-beta-induced protein ig-h3	Tgfbi	1.11145
+	0.000588814	0.916367	P82343	N-acylglucosamine 2-epimerase	Renbp	1.88736
+	0	-0.623178	P82347	Delta-sarcoglycan	Sgcd	-1.54026
+	0	-0.724648	P82348	Gamma-sarcoglycan	Sgcg	-1.6525
+	0	-0.86153	P82349	Beta-sarcoglycan	Sgcb	-1.81696
+	0	-0.504141	P82350	Alpha-sarcoglycan	Sgca	-1.41828
+	0.0128484	0.224318	P83093	Stromal interaction molecule 2	Stim2	1.16822
+	0.000705482	0.268461	P83510	Traf2 and NCK-interacting protein kinase	Tnik	1.20452
+	0.000462121	0.52424	P83741	Serine/threonine-protein kinase WNK1	Wnk1	1.43818
+	0.000213759	0.798067	P83870	PHD finger-like domain-containing protein 5A	Phf5a	1.73877
+	0.000113821	0.992644	P83882	60S ribosomal protein L36a	Rpl36a	1.98983
+	0.00211396	0.523554	P83887;Q8VCK3	Tubulin gamma-1 chain;Tubulin gamma-2 chain	Tubg1;Tubg2	1.43749
+	0.000377171	0.517761	P83917	Chromobox protein homolog 1	Cbx1	1.43173
+	0.000628722	0.19892	P83940	Transcription elongation factor B polypeptide 1	Tceb1	1.14784
+	8.83978e-05	0.388137	P84075	Neuron-specific calcium-binding protein hippocalcin	Hpca	1.3087
+	0	0.54034	P84084	ADP-ribosylation factor 5	Arf5	1.45432
+	4.05063e-05	0.610885	P84089	Enhancer of rudimentary homolog	Erh	1.5272
+	0.000348802	0.39533	P84091	AP-2 complex subunit mu	Ap2m1	1.31524
+	4.57666e-05	0.583441	P84096	Rho-related GTP-binding protein RhoG	Rhog	1.49842
+	4.22961e-05	0.53058	P84099	60S ribosomal protein L19	Rpl19	1.44451
+	0.0188855	0.385099	P84104	Serine/arginine-rich splicing factor 3	Srsf3	1.30595
+	2.25989e-05	0.808474	P84228	Histone H3.2	Hist1h3b	1.75136
+	0	-0.552698	P85094	Isochorismatase domain-containing protein 2A, mitochondrial	Isoc2a	-1.46683
+	0.0101308	0.172355	P97287	Induced myeloid leukemia cell differentiation protein Mcl-1 homolog	Mcl1	1.1269
+	0.000547945	0.289085	P97290	Plasma protease C1 inhibitor	Serping1	1.22187
+	0.00150496	0.551017	P97298	Pigment epithelium-derived factor	Serpinf1	1.46512
+	0.00634771	0.214162	P97300	Neuroplastin	Nptn	1.16003
+	0.000489262	0.89403	P97302	Transcription regulator protein BACH1	Bach1	1.85836
+	2.33918e-05	1.18654	P97310	DNA replication licensing factor MCM2	Mcm2	2.27606
+	0	1.29333	P97311	DNA replication licensing factor MCM6	Mcm6	2.45093
+	0.00029496	1.01884	P97314	Cysteine and glycine-rich protein 2	Csrp2	2.02629
+	0.00441841	0.244517	P97315	Cysteine and glycine-rich protein 1	Csrp1	1.1847
+	5.18732e-05	0.785667	P97321	Prolyl endopeptidase FAP;Antiplasmin-cleaving enzyme FAP, soluble form	Fap	1.72389
+	4.55285e-05	-0.635908	P97328	Ketohexokinase	Khk	-1.55392
+	0.00250484	0.262951	P97333	Neuropilin-1	Nrp1	1.19993
+	0.000479774	0.455437	P97351	40S ribosomal protein S3a	Rps3a	1.3712
+	0.000115016	0.341515	P97352	Protein S100-A13	S100a13	1.26709
+	0.00608827	0.662389	P97363	Serine palmitoyltransferase 2	Sptlc2	1.5827
+	0.00313798	-0.23458	P97364	Selenide, water dikinase 2	Sephs2	-1.17656
+	0.000305746	0.838945	P97369	Neutrophil cytosol factor 4	Ncf4	1.78874
+	0.000176235	0.672137	P97370	Sodium/potassium-transporting ATPase subunit beta-3	Atp1b3	1.59343
+	0.00062078	0.338959	P97371	Proteasome activator complex subunit 1	Psme1	1.26484
+	0.000589175	0.354399	P97372	Proteasome activator complex subunit 2	Psme2	1.27845
+	0.00341463	0.479848	P97376	Protein FRG1	Frg1	1.3946
+	0	0.811937	P97377	Cyclin-dependent kinase 2	Cdk2	1.75557
+	0.00028479	0.310741	P97379	Ras GTPase-activating protein-binding protein 2	G3bp2	1.24034
+	0.00272327	0.261972	P97386	DNA ligase 3	Lig3	1.19912
+	0.00209543	0.349084	P97390	Vacuolar protein sorting-associated protein 45	Vps45	1.27375
+	0.00265471	0.233829	P97393	Rho GTPase-activating protein 5	Arhgap5	1.17595
+	0.00336211	0.54289	P97401	Secreted frizzled-related protein 3	Frzb	1.45689
+	0.000127033	0.565503	P97429	Annexin A4	Anxa4	1.4799
+	0.0018517	0.411082	P97430	Antileukoproteinase	Slpi	1.32968
+	0.00555863	0.209876	P97434	Myosin phosphatase Rho-interacting protein	Mprip	1.15659
+	0	-0.383881	P97443	Histone-lysine N-methyltransferase Smyd1	Smyd1	-1.30485
+	0.000112812	0.54502	P97449	Aminopeptidase N	Anpep	1.45904
+	0.000296296	-0.345083	P97450	ATP synthase-coupling factor 6, mitochondrial	Atp5j	-1.27022
+	0.00837379	0.3011	P97452	Ribosome biogenesis protein BOP1	Bop1	1.23208
+	5.87002e-05	-0.363705	P97457	Myosin regulatory light chain 2, skeletal muscle isoform	Mylpf	-1.28673
+	6.22914e-05	0.51263	P97461	40S ribosomal protein S5;40S ribosomal protein S5, N-terminally processed	Rps5	1.42665
+	0.0171115	0.467333	P97465	Docking protein 1	Dok1	1.38255
+	0.00286381	0.180155	P97471	Mothers against decapentaplegic homolog 4	Smad4	1.13301
+	0.00580816	-0.250134	P97478	5-demethoxyubiquinone hydroxylase, mitochondrial	Coq7	-1.18932
+	0.000107383	0.51214	P97480	Eyes absent homolog 3	Eya3	1.42616
+	0.000325169	1.02429	P97496	SWI/SNF complex subunit SMARCC1	Smarcc1	2.03396
+	0.00194082	0.646753	P97499	Telomerase protein component 1	Tep1	1.56564
+	0.0483977	-0.260163	P97501	Dimethylaniline monooxygenase [N-oxide-forming] 3	Fmo3	-1.19761
+	0.00641178	0.431686	P97742	Carnitine O-palmitoyltransferase 1, liver isoform	Cpt1a	1.34881
+	0.000138643	0.605901	P97760	DNA-directed RNA polymerase II subunit RPB3	Polr2c	1.52193
+	0.00313168	0.316294	P97762	Retinitis pigmentosa 9 protein homolog	rp9	1.24513
+	3.87409e-05	0.641623	P97770	THUMP domain-containing protein 3	Thumpd3	1.56008
+	0.00169225	0.762497	P97783	Protein AF1q	Mllt11	1.69642
+	6.08696e-05	0.383429	P97789	5-3 exoribonuclease 1	Xrn1	1.30444
+	0.000485019	0.779404	P97797	Tyrosine-protein phosphatase non-receptor type substrate 1	Sirpa	1.71642
+	0	0.655715	P97801	Survival motor neuron protein	Smn1	1.5754
+	0.000107843	-0.428942	P97807	Fumarate hydratase, mitochondrial	Fh	-1.34625
+	0.000211204	0.768087	P97814	Proline-serine-threonine phosphatase-interacting protein 1	Pstpip1	1.70301
+	0.000108291	0.420575	P97820	Mitogen-activated protein kinase kinase kinase kinase 4	Map4k4	1.33846
+	6.25e-05	0.711889	P97821	Dipeptidyl peptidase 1;Dipeptidyl peptidase 1 exclusion domain chain;Dipeptidyl peptidase 1 heavy chain;Dipeptidyl peptidase 1 light chain	Ctsc	1.63795
+	0.0238209	0.263009	P97822	Acidic leucine-rich nuclear phosphoprotein 32 family member E	Anp32e	1.19998
+	0.000275156	-0.239479	P97823	Acyl-protein thioesterase 1	Lypla1	-1.18057
+	6.10998e-05	0.893815	P97825	Hematological and neurological expressed 1 protein;Hematological and neurological expressed 1 protein, N-terminally processed	Hn1	1.85808
+	5.05689e-05	0.426209	P97855	Ras GTPase-activating protein-binding protein 1	G3bp1	1.3437
+	0	0.221435	P97863	Nuclear factor 1 B-type	Nfib	1.16589
+	0.00694533	-0.282254	P97865	Peroxisomal targeting signal 2 receptor	Pex7	-1.21609
+	0.00447572	0.490591	P97868	E3 ubiquitin-protein ligase RBBP6	Rbbp6	1.40502
+	0.000789474	0.245769	P97927	Laminin subunit alpha-4	Lama4	1.18572
+	0.00663787	0.217227	P97930	Thymidylate kinase	Dtymk	1.1625
+	0.0018783	-0.278858	P97952	Sodium channel subunit beta-1	Scn1b	-1.21323
+	0.0360175	0.146814	P98064	Mannan-binding lectin serine protease 1;Mannan-binding lectin serine protease 1 heavy chain;Mannan-binding lectin serine protease 1 light chain	Masp1	1.10712
+	0.000646114	0.477869	P98078	Disabled homolog 2	Dab2	1.39269
+	0.000670968	0.393882	P98083	SHC-transforming protein 1	Shc1	1.31392
+	0.000283262	0.64097	P98086	Complement C1q subcomponent subunit A	C1qa	1.55938
+	0.00447442	0.205528	P98156	Very low-density lipoprotein receptor	Vldlr	1.15311
+	0.0402342	0.0938304	P98192	Dihydroxyacetone phosphate acyltransferase	Gnpat	1.0672
+	0.00240209	0.548403	P98195	Probable phospholipid-transporting ATPase IIB	Atp9b	1.46247
+	0.0163091	0.120692	P98203	Armadillo repeat protein deleted in velo-cardio-facial syndrome homolog	Arvcf	1.08726
+	0	0.883012	P99024	Tubulin beta-5 chain	Tubb5	1.84422
+	0.0170136	0.112782	P99026	Proteasome subunit beta type-4	Psmb4	1.08131
+	0.000135952	0.591722	P99027	60S acidic ribosomal protein P2	Rplp2	1.50704
+	6.271e-05	-0.451348	P99028	Cytochrome b-c1 complex subunit 6, mitochondrial	Uqcrh	-1.36732
+	5.70071e-05	-0.315622	P99029	Peroxiredoxin-5, mitochondrial	Prdx5	-1.24455
+	0.0102115	0.194738	Q00262	Syntaxin-2	Stx2	1.14452
+	0.0203501	0.264976	Q00420	GA-binding protein subunit beta-1	Gabpb1	1.20162
+	0.000754181	0.602031	Q00422	GA-binding protein alpha chain	Gabpa	1.51785
+	0.0437333	0.167044	Q00493	Carboxypeptidase E	Cpe	1.12276
+	0.0407552	-0.0939658	Q00519	Xanthine dehydrogenase/oxidase;Xanthine dehydrogenase;Xanthine oxidase	Xdh	-1.0673
+	0.00200134	0.23292	Q00560	Interleukin-6 receptor subunit beta	Il6st	1.17521
+	0.00021026	0.61008	Q00612	Glucose-6-phosphate 1-dehydrogenase X	G6pdx	1.52634
+	0.00767782	0.216697	Q00724	Retinol-binding protein 4	Rbp4	1.16207
+	0.0464808	-0.174673	Q00896	Alpha-1-antitrypsin 1-3	Serpina1c	-1.12871
+	0.000309785	0.592806	Q00915	Retinol-binding protein 1	Rbp1	1.50818
+	5.88235e-05	0.463922	Q00PI9	Heterogeneous nuclear ribonucleoprotein U-like protein 2	Hnrnpul2	1.37929
+	0.000429942	0.482833	Q01147;P81269	Cyclic AMP-responsive element-binding protein 1;Cyclic AMP-dependent transcription factor ATF-1	Creb1;Atf1	1.39749
+	0.00430237	0.467035	Q01149	Collagen alpha-2(I) chain	Col1a2	1.38227
+	0.00504443	0.177885	Q01279	Epidermal growth factor receptor	Egfr	1.13122
+	0.00779136	0.215201	Q01339	Beta-2-glycoprotein 1	Apoh	1.16087
+	4.90368e-05	0.47828	Q01405	Protein transport protein Sec23A	Sec23a	1.39308
+	0.0206812	0.255777	Q01721	Growth arrest-specific protein 1	Gas1	1.19398
+	0.000338319	0.221908	Q01730	Ras suppressor protein 1	Rsu1	1.16627
+	0.00109854	0.278568	Q01853	Transitional endoplasmic reticulum ATPase	Vcp	1.21299
+	0.00050414	-0.623141	Q02013	Aquaporin-1	Aqp1	-1.54022
+	0.00782953	0.142471	Q02053	Ubiquitin-like modifier-activating enzyme 1	Uba1	1.10379
+	0.0107334	-0.177411	Q02111	Protein kinase C theta type	Prkcq	-1.13085
+	0.0002746	0.280011	Q02248	Catenin beta-1	Ctnnb1	1.2142
+	0.0050533	-0.239772	Q02357	Ankyrin-1	Ank1	-1.18081
+	0.000496998	0.95298	Q02566	Myosin-6	Myh6	1.93587
+	4.87805e-05	0.487224	Q02780	Nuclear factor 1 A-type	Nfia	1.40175
+	0.00017532	-0.34847	Q02789	Voltage-dependent L-type calcium channel subunit alpha-1S	Cacna1s	-1.27321
+	6.32054e-05	0.61257	Q02819	Nucleobindin-1	Nucb1	1.52898
+	0.000189225	1.00237	Q03173	Protein enabled homolog	Enah	2.00329
+	0.000680086	-0.361323	Q03249	Galactose-1-phosphate uridylyltransferase	Galt	-1.2846
+	0.000248972	-0.300717	Q03265	ATP synthase subunit alpha, mitochondrial	Atp5a1	-1.23176
+	0.00948656	-0.114705	Q03311	Cholinesterase	Bche	-1.08275
+	0.00416495	0.471513	Q03350	Thrombospondin-2	Thbs2	1.38656
+	0.000942368	0.635927	Q03734	Serine protease inhibitor A3M	Serpina3m	1.55394
+	0.00217795	0.220402	Q03958	Prefoldin subunit 6	Pfdn6	1.16506
+	4.58716e-05	0.445125	Q04207	Transcription factor p65	Rela	1.36143
+	0.000120253	0.709888	Q04447	Creatine kinase B-type	Ckb	1.63568
+	6.04752e-05	0.669387	Q04750	DNA topoisomerase 1	Top1	1.5904
+	5.22496e-05	1.00544	Q05186	Reticulocalbin-1	Rcn1	2.00756
+	0.0215859	0.136041	Q05512	Serine/threonine-protein kinase MARK2	Mark2	1.09889
+	0.0148485	0.142751	Q05793	Basement membrane-specific heparan sulfate proteoglycan core protein;Endorepellin;LG3 peptide	Hspg2	1.10401
+	2.49221e-05	0.681655	Q05816	Fatty acid-binding protein, epidermal	Fabp5	1.60398
+	0.00082753	-0.3392	Q05920	Pyruvate carboxylase, mitochondrial	Pc	-1.26505
+	0.000164159	-0.236596	Q05BC3	Echinoderm microtubule-associated protein-like 1	Eml1	-1.17821
+	0.00242499	0.443552	Q05CL8	La-related protein 7	Larp7	1.35995
+	0.000280856	0.481814	Q05D44	Eukaryotic translation initiation factor 5B	Eif5b	1.3965
+	0.00511276	0.346695	Q06180	Tyrosine-protein phosphatase non-receptor type 2	Ptpn2	1.27164
+	4.95868e-05	-0.411583	Q06185	ATP synthase subunit e, mitochondrial	Atp5i	-1.33014
+	0.0164879	0.232458	Q06890	Clusterin;Clusterin beta chain;Clusterin alpha chain	Clu	1.17483
+	0.0024242	0.31732	Q07076	Annexin A7	Anxa7	1.24601
+	0.0013052	0.495813	Q07079	Insulin-like growth factor-binding protein 5	Igfbp5	1.41012
+	0	0.725493	Q07113	Cation-independent mannose-6-phosphate receptor	Igf2r	1.65347
+	0.000783437	0.720757	Q07231	Zinc finger and SCAN domain-containing protein 21	Zscan21	1.64805
+	0.000793429	-0.206942	Q07417	Short-chain specific acyl-CoA dehydrogenase, mitochondrial	Acads	-1.15424
+	0.000897152	0.418901	Q07456	Protein AMBP;Alpha-1-microglobulin;Inter-alpha-trypsin inhibitor light chain;Trypstatin	Ambp	1.33691
+	0.00395013	0.644281	Q07646	Mesoderm-specific transcript protein	Mest	1.56296
+	0.000189974	0.511205	Q07797	Galectin-3-binding protein	Lgals3bp	1.42524
+	2.04604e-05	0.577089	Q07813	Apoptosis regulator BAX	Bax	1.49184
+	0	0.406787	Q08024	Core-binding factor subunit beta	Cbfb	1.32573
+	4.89596e-05	0.427683	Q08093	Calponin-2	Cnn2	1.34507
+	0	0.864143	Q08288	Cell growth-regulating nucleolar protein	Lyar	1.82026
+	0.00033797	0.376239	Q08509	Epidermal growth factor receptor kinase substrate 8	Eps8	1.29795
+	0.0180771	0.283306	Q08624	Homeobox protein Hox-C4	Hoxc4	1.21698
+	0.00310075	-0.321425	Q08857	Platelet glycoprotein 4	Cd36	-1.24956
+	0.00262259	0.32775	Q08879	Fibulin-1	Fbln1	1.25505
+	5.92593e-05	0.574369	Q08943	FACT complex subunit SSRP1	Ssrp1	1.48903
+	0	1.09117	Q09014	Neutrophil cytosol factor 1	Ncf1	2.13047
+	9.91453e-05	0.584241	Q0GNC1	Inverted formin-2	Inf2	1.49925
+	0.000108911	0.487647	Q0KL02	Triple functional domain protein	Trio	1.40216
+	0.000454373	0.476457	Q0P5W1	Vacuolar protein sorting-associated protein 8 homolog	Vps8	1.39132
+	0.00130026	0.332076	Q0P678	Zinc finger CCCH domain-containing protein 18	Zc3h18	1.25882
+	0.00860583	-1.01936	Q0PMG2	MAM domain-containing glycosylphosphatidylinositol anchor protein 1	Mdga1	-2.02702
+	0.00417893	0.341332	Q0VBL3		Rbm15	1.26693
+	0.0321199	-0.187621	Q0VG49	Uncharacterized protein C15orf61 homolog		-1.13888
+	0.000139259	0.544412	Q0VGB7	Serine/threonine-protein phosphatase 4 regulatory subunit 2	Ppp4r2	1.45843
+	0.000824341	0.384549	Q0VGY8	Protein TANC1	Tanc1	1.30545
+	0.00824347	-0.152229	Q11011	Puromycin-sensitive aminopeptidase	Npepps	-1.11129
+	0.000240048	0.18971	Q11136	Xaa-Pro dipeptidase	Pepd	1.14053
+	0.00755774	0.269644	Q148V7	LisH domain and HEAT repeat-containing protein KIAA1468	Kiaa1468	1.20551
+	0.000156695	0.573882	Q148W8	Inactive dual specificity phosphatase 27	Dusp27	1.48852
+	0.000560579	-0.291362	Q149B8	PGC-1 and ERR-induced regulator in muscle protein 1	Perm1	-1.2238
+	0.0082306	0.173729	Q14C51	Pentatricopeptide repeat domain-containing protein 3, mitochondrial	Ptcd3	1.12797
+	0.00317625	-0.388751	Q17ST2	Potassium voltage-gated channel subfamily A member 7	Kcna7	-1.30926
+	5.62061e-05	1.38959	Q18PI6	SLAM family member 5	Cd84	2.62004
+	2.08333e-05	0.531625	Q1HFZ0	tRNA (cytosine(34)-C(5))-methyltransferase	Nsun2	1.44556
+	5.12821e-05	0.68537	Q2HXL6	ER degradation-enhancing alpha-mannosidase-like protein 3	Edem3	1.60811
+	0.0180197	0.204305	Q2TBE6	Phosphatidylinositol 4-kinase type 2-alpha	Pi4k2a	1.15213
+	0.00114732	-0.239212	Q2TPA8	Hydroxysteroid dehydrogenase-like protein 2	Hsdl2	-1.18035
+	0.000163599	0.742802	Q2YDW2	Protein misato homolog 1	Msto1	1.67342
+	0.000339369	0.495518	Q31125	Zinc transporter SLC39A7	Slc39a7	1.40983
+	5.12821e-05	0.563523	Q32NY4	Metal transporter CNNM3	Cnnm3	1.47787
+	0.000108642	0.162651	Q3B7Z2	Oxysterol-binding protein 1	Osbp	1.11934
+	0.0245942	-0.133334	Q3KNM2	E3 ubiquitin-protein ligase MARCH5	March5	-1.09683
+	0.00082501	-0.52253	Q3MI99	Collagen and calcium-binding EGF domain-containing protein 1	Ccbe1	-1.43647
+	0.00369527	0.758662	Q62293;Q3T9E4		Tgtp1	1.69192
+	0.0125498	0.219864	Q3TAS6	ER membrane protein complex subunit 10	Emc10	1.16462
+	0.0398312	-0.170593	Q3TB82	Pleckstrin homology domain-containing family F member 1	Plekhf1	-1.12552
+	5.12091e-05	0.74279	Q3TBD2	Minor histocompatibility protein HA-1	Hmha1	1.67341
+	5.32623e-05	0.82224	Q3TBT3	Stimulator of interferon genes protein	Tmem173	1.76815
+	0.0229156	0.193304	Q3TBW2	39S ribosomal protein L10, mitochondrial	Mrpl10	1.14338
+	0.00227876	0.242562	Q3TC46	Protein PAT1 homolog 1	Patl1	1.18309
+	0	-0.422234	Q3TC72	Fumarylacetoacetate hydrolase domain-containing protein 2A	Fahd2	-1.34
+	0.0405397	0.123009	Q3TC93	HCLS1-binding protein 3	Hs1bp3	1.089
+	0.0213756	0.2102	Q3TCH7	Cullin-4A	Cul4a	1.15685
+	0.000377057	0.318481	Q3TCJ1	BRISC complex subunit Abro1	Fam175b	1.24702
+	5.25624e-05	0.578876	Q3TCJ8	Coiled-coil domain-containing protein 69	Ccdc69	1.49369
+	0.00293518	0.33816	Q3TCN2	Putative phospholipase B-like 2;Putative phospholipase B-like 2 28 kDa form;Putative phospholipase B-like 2 40 kDa form;Putative phospholipase B-like 2 15 kDa form	Plbd2	1.26414
+	0.000479549	0.655851	Q3TCX3	UPF0469 protein KIAA0907	Kiaa0907	1.57555
+	5.44747e-05	0.419059	Q3TDD9	Protein phosphatase 1 regulatory subunit 21	Ppp1r21	1.33706
+	0.00025799	0.248449	Q3TDN2	FAS-associated factor 2	Faf2	1.18793
+	0.00515037	0.272544	Q3TDQ1	Dolichyl-diphosphooligosaccharide--protein glycosyltransferase subunit STT3B	Stt3b	1.20794
+	0.00187703	0.370833	Q3TEA8	Heterochromatin protein 1-binding protein 3	Hp1bp3	1.2931
+	0.000377546	0.832225	Q3TFD2	Lysophosphatidylcholine acyltransferase 1	Lpcat1	1.78043
+	5.41586e-05	0.755582	Q3TGF2	Protein FAM107B	Fam107b	1.68831
+	7.84314e-05	0.359494	Q3THE2	Myosin regulatory light chain 12B	Myl12b	1.28298
+	0.00107402	-0.45629	Q3THF9	Coenzyme Q-binding protein COQ10 homolog B, mitochondrial	Coq10b	-1.37201
+	0.0401878	-0.109267	Q3THG9	Alanyl-tRNA editing protein Aarsd1	Aarsd1	-1.07868
+	0.00237023	0.400478	Q3THK3	General transcription factor IIF subunit 1	Gtf2f1	1.31995
+	0.000259497	0.302701	Q3THK7	GMP synthase [glutamine-hydrolyzing]	Gmps	1.23345
+	3.9801e-05	0.622769	Q3THS6	S-adenosylmethionine synthase isoform type-2	Mat2a	1.53983
+	0.00463487	0.165953	Q3TIR1	Trafficking protein particle complex subunit 13	Trappc13	1.12191
+	0.0015039	0.344501	Q3TIR3	Synembryn-A	Ric8a	1.26971
+	0.000559314	0.47399	Q3TIU4	2,5-phosphodiesterase 12	Pde12	1.38895
+	0.000215	0.544557	Q3TIV5	Zinc finger CCCH domain-containing protein 15	Zc3h15	1.45857
+	0	0.605097	Q3TIX9	U4/U6.U5 tri-snRNP-associated protein 2	Usp39	1.52108
+	0	-0.276837	Q3TJD7	PDZ and LIM domain protein 7	Pdlim7	-1.21154
+	5.98802e-05	0.352979	Q3TJZ6	Protein FAM98A	Fam98a	1.2772
+	0.000163488	0.546544	Q3TKT4	Transcription activator BRG1	Smarca4	1.46058
+	0.000361789	0.480897	Q3TKY6	Peptidyl-prolyl cis-trans isomerase CWC27 homolog	Cwc27	1.39561
+	0.00121675	-0.19478	Q3TL44	NLR family member X1	Nlrx1	-1.14455
+	4.96454e-05	0.495642	Q3TLH4	Protein PRRC2C	Prrc2c	1.40995
+	0.00808097	0.12071	Q3TLI0	Trafficking protein particle complex subunit 10	Trappc10	1.08727
+	0.0490801	-0.263034	Q3TLP5	Enoyl-CoA hydratase domain-containing protein 2, mitochondrial	Echdc2	-1.2
+	0.000118657	-0.435142	Q3TMH2	Secernin-3	Scrn3	-1.35204
+	0.0136343	-0.203819	Q3TMP8	Trimeric intracellular cation channel type A	Tmem38a	-1.15174
+	0.00457176	0.561472	Q3TMW1	Coiled-coil domain-containing protein 102A	Ccdc102a	1.47577
+	0.00299749	-0.334243	Q3TMX7	Sulfhydryl oxidase 2	Qsox2	-1.26072
+	8.61759e-05	0.748127	Q3TPE9	Ankyrin repeat and MYND domain-containing protein 2	Ankmy2	1.67961
+	0.00037344	0.284787	Q3TPX4	Exocyst complex component 5	Exoc5	1.21823
+	0.0409686	0.0933282	Q3TQB2	FAD-dependent oxidoreductase domain-containing protein 1	Foxred1	1.06683
+	0.00028364	1.2936	Q3TRM8	Hexokinase-3	Hk3	2.45139
+	5e-05	0.338698	Q3TSG4	RNA demethylase ALKBH5	Alkbh5	1.26461
+	0.0305655	0.163855	Q3TTA7	E3 ubiquitin-protein ligase CBL-B	Cblb	1.12028
+	0.000165631	0.604737	Q3TW96	UDP-N-acetylhexosamine pyrophosphorylase-like protein 1	Uap1l1	1.5207
+	0.000496539	0.380494	Q3TWL2	Type 1 phosphatidylinositol 4,5-bisphosphate 4-phosphatase	Tmem55b	1.30179
+	6.2435e-05	0.98303	Q3TWW8	Serine/arginine-rich splicing factor 6	Srsf6	1.97661
+	0.00843026	0.267714	Q3TX08	tRNA (guanine(26)-N(2))-dimethyltransferase	Trmt1	1.2039
+	0.000612818	0.32994	Q3TXS7	26S proteasome non-ATPase regulatory subunit 1	Psmd1	1.25696
+	0.00405329	-0.257264	Q3TXU5	Deoxyhypusine synthase	Dhps	-1.19521
+	0.010942	0.313818	Q3TYA6	M-phase phosphoprotein 8	Mphosph8	1.24299
+	8.84793e-05	0.762394	Q3TYS2	Uncharacterized protein C17orf62 homolog		1.6963
+	0.000614707	-0.748287	Q3TZ89	Protein transport protein Sec31B	Sec31b	-1.6798
+	0.000489034	0.492161	Q3TZX8	Polynucleotide 5-hydroxyl-kinase NOL9	Nol9	1.40655
+	6.20843e-05	0.142551	Q3TZZ7	Extended synaptotagmin-2	Esyt2	1.10386
+	0.00116234	-0.296599	Q3U0B3	Dehydrogenase/reductase SDR family member 11	Dhrs11	-1.22825
+	8.79927e-05	0.324969	Q3U0K8	Prolyl 3-hydroxylase OGFOD1	Ogfod1	1.25264
+	0.0321849	0.0846691	Q3U0M1	Trafficking protein particle complex subunit 9	Trappc9	1.06044
+	0.0191853	0.127035	Q3U0S6	Ras-interacting protein 1	Rasip1	1.09205
+	6.14035e-05	0.627486	Q3U0V1	Far upstream element-binding protein 2	Khsrp	1.54487
+	0.00262692	0.292013	Q3U0V2	Tumor necrosis factor receptor type 1-associated DEATH domain protein	Tradd	1.22435
+	0.0245151	0.187347	Q3U186	Probable arginine--tRNA ligase, mitochondrial	Rars2	1.13867
+	0.000218712	0.529684	Q3U1G5	Interferon-stimulated 20 kDa exonuclease-like 2	Isg20l2	1.44361
+	0.00138417	0.277651	Q3U1J4	DNA damage-binding protein 1	Ddb1	1.21222
+	0.00970018	-0.111959	Q3U1Y4	DENN domain-containing protein 4B	Dennd4b	-1.08069
+	0	0.66384	Q3U319	E3 ubiquitin-protein ligase BRE1B	Rnf40	1.58429
+	0.00743437	0.506868	Q3U3Q1	Serine/threonine-protein kinase ULK3	Ulk3	1.42096
+	0.0396385	0.113601	Q3U3W5	Putative protein arginine N-methyltransferase 9	Prmt9	1.08193
+	0.00672682	0.288067	Q3U487	E3 ubiquitin-protein ligase HECTD3	Hectd3	1.221
+	0.00507071	0.207198	Q3U5Q7	UMP-CMP kinase 2, mitochondrial	Cmpk2	1.15444
+	0.000119122	0.576728	Q3U7R1	Extended synaptotagmin-1	Esyt1	1.49146
+	0.000996139	0.720547	Q3U821		Wdr75	1.64781
+	0.0163069	0.255677	Q3U829	AP-5 complex subunit zeta-1	Ap5z1	1.1939
+	4.28135e-05	0.931735	Q3U962	Collagen alpha-2(V) chain	Col5a2	1.90757
+	0.00299655	0.236187	Q3U9G9	Lamin-B receptor	Lbr	1.17788
+	0.00505185	0.370943	Q3UA37	Glutamine-rich protein 1	Qrich1	1.2932
+	0.000815328	0.576741	Q3UCV8	Ubiquitin thioesterase otulin	Otulin	1.49148
+	0.00281266	0.631282	Q3UD01	Putative ataxin-7-like protein 3B	Atxn7l3b	1.54894
+	0.0017645	0.310245	Q3UDE2	Tubulin--tyrosine ligase-like protein 12	Ttll12	1.23992
+	0.000928515	0.189033	Q3UDK1	TRAF-type zinc finger domain-containing protein 1	Trafd1	1.14
+	0.00246014	0.213629	Q3UDP0	WD repeat-containing protein 41	Wdr41	1.1596
+	0.025126	0.244073	Q3UE37	Ubiquitin-conjugating enzyme E2 Z	Ube2z	1.18433
+	0.00035023	0.618493	Q3UEB3	Poly(U)-binding-splicing factor PUF60	Puf60	1.53527
+	0.00048835	0.282084	Q3UFK8	FERM domain-containing protein 8	Frmd8	1.21595
+	0.0130891	0.587473	Q3UFM5	Nucleolar MIF4G domain-containing protein 1	Nom1	1.50261
+	0.0107372	0.40593	Q3UFS4	G patch domain-containing protein 11	Gpatch11	1.32494
+	0.0275946	0.123567	Q3UGC7;Q66JS6	Eukaryotic translation initiation factor 3 subunit J-A;Eukaryotic translation initiation factor 3 subunit J-B	Eif3j1;Eif3j2	1.08943
+	0.00039961	-0.28831	Q3UGR5	Haloacid dehalogenase-like hydrolase domain-containing protein 2	Hdhd2	-1.22121
+	2.16216e-05	0.468721	Q3UGS4	Protein FAM195B	Fam195b	1.38388
+	0	-0.62168	Q3UH66	Serine/threonine-protein kinase WNK2	Wnk2	-1.53867
+	0.00424662	0.178971	Q3UH68	LIM and calponin homology domains-containing protein 1	Limch1	1.13208
+	0.00829255	0.379298	Q3UH93	Plexin-D1	Plxnd1	1.30071
+	0.0276334	0.176641	Q3UHB1	5-nucleotidase domain-containing protein 3	Nt5dc3	1.13025
+	0.00937629	0.575834	Q3UHC0	Trinucleotide repeat-containing gene 6C protein	Tnrc6c	1.49054
+	7.16305e-05	0.358425	Q3UHC7	Disabled homolog 2-interacting protein	Dab2ip	1.28203
+	0.000114286	0.194037	Q3UHD6	Sorting nexin-27	Snx27	1.14396
+	0.0118014	0.297777	Q3UHH1	Zinc finger SWIM domain-containing protein 8	Zswim8	1.22925
+	5.08475e-05	0.370264	Q3UHJ0	AP2-associated protein kinase 1	Aak1	1.29259
+	0.00117481	0.366609	Q3UHK1	Proton myo-inositol cotransporter	Slc2a13	1.28932
+	5.36513e-05	0.333541	Q3UHQ6	Protein dopey-2	Dopey2	1.2601
+	0.00827864	0.315959	Q3UHX2	28 kDa heat- and acid-stable phosphoprotein	Pdap1	1.24484
+	0.00608997	0.176631	Q3UHZ5	Leiomodin-2	Lmod2	1.13024
+	0.00152428	0.407349	Q3UI43	BRISC and BRCA1-A complex member 1	Babam1	1.32625
+	0.000126837	0.411179	Q3UIA2	Rho GTPase-activating protein 17	Arhgap17	1.32977
+	0.00094438	0.500928	Q3UIR3	E3 ubiquitin-protein ligase DTX3L	Dtx3l	1.41512
+	0.00297739	-0.287486	Q3UIU2	NADH dehydrogenase [ubiquinone] 1 beta subcomplex subunit 6	Ndufb6	-1.22051
+	0.00143296	0.274761	Q3UJB9	Enhancer of mRNA-decapping protein 4	Edc4	1.20979
+	0.00173686	0.209959	Q3UJD6	Ubiquitin carboxyl-terminal hydrolase 19	Usp19	1.15666
+	0.000548592	0.405488	Q3UJP5	Protein C8orf37 homolog		1.32454
+	0.0107327	0.125482	Q3UJU9	Regulator of microtubule dynamics protein 3	Rmdn3	1.09087
+	0.000888889	0.600325	Q3UKC1	Tax1-binding protein 1 homolog	Tax1bp1	1.51606
+	2.09974e-05	0.659406	Q3UKJ7	WD40 repeat-containing protein SMU1;WD40 repeat-containing protein SMU1, N-terminally processed	Smu1	1.57943
+	0.000458985	0.408385	Q3UL36	Arginine and glutamate-rich protein 1	Arglu1	1.3272
+	0	-0.468509	Q3ULD5	Methylcrotonoyl-CoA carboxylase beta chain, mitochondrial	Mccc2	-1.38368
+	0.000274914	-0.296984	Q3ULJ0	Glycerol-3-phosphate dehydrogenase 1-like protein	Gpd1l	-1.22857
+	0.00152602	0.383382	Q3ULW8		Parp3	1.3044
+	0.00022673	0.346346	Q3UM29	Conserved oligomeric Golgi complex subunit 7	Cog7	1.27134
+	5.09194e-05	0.499564	Q3UMB9	WASH complex subunit 7	Kiaa1033	1.41379
+	0.000282987	0.37052	Q3UMC0	Spermatogenesis-associated protein 5	Spata5	1.29282
+	0.0467341	0.115237	Q3UMR0	Ankyrin repeat domain-containing protein 27	Ankrd27	1.08315
+	0.000135338	0.301051	Q3UMR5	Calcium uniporter protein, mitochondrial	Mcu	1.23204
+	5.18807e-05	0.474932	Q3UMU9	Hepatoma-derived growth factor-related protein 2	Hdgfrp2	1.38985
+	0.00278896	-0.19461	Q3UMW7	MAP kinase-activated protein kinase 3	Mapkapk3	-1.14441
+	0.0027805	0.345006	Q3UMW8	Ceroid-lipofuscinosis neuronal protein 5 homolog	Cln5	1.27016
+	0.000490407	0.557284	Q3UMY5	Echinoderm microtubule-associated protein-like 4	Eml4	1.4715
+	0.00805833	0.213888	Q3UN02	Lysocardiolipin acyltransferase 1	Lclat1	1.15981
+	0.000214947	-0.391065	Q3UN90	LYR motif-containing protein 9	Lyrm9	-1.31136
+	0	0.916098	Q3UNZ8	Quinone oxidoreductase-like protein 2		1.887
+	5.11509e-05	0.503304	Q3UPF5	Zinc finger CCCH-type antiviral protein 1	Zc3hav1	1.41746
+	5.95745e-05	0.430604	Q3UPH1	Protein PRRC1	Prrc1	1.3478
+	0	0.727605	Q3UPL0	Protein transport protein Sec31A	Sec31a	1.65589
+	0.000108017	0.488478	Q3UQ28	Peroxidasin homolog	Pxdn	1.40296
+	0.000114376	0.818079	Q3UQ44	Ras GTPase-activating-like protein IQGAP2	Iqgap2	1.76306
+	5.07042e-05	0.517785	Q3UQA7	Selenoprotein H	Selh	1.43176
+	2.71186e-05	0.383892	Q3UQN2	F-BAR domain only protein 2	Fcho2	1.30486
+	8.53333e-05	-0.502254	Q3UQS2	Leucine-rich single-pass membrane protein 1	Lsmem1	-1.41642
+	0.000629096	0.577552	Q3UQS8	RNA-binding protein 20	Rbm20	1.49231
+	0	0.275994	Q3UR97		Snx21	1.21083
+	0.0154063	-0.107544	Q3URE1	Acyl-CoA synthetase family member 3, mitochondrial	Acsf3	-1.07739
+	0.00010802	0.625516	Q3URQ0	Testis-expressed sequence 10 protein	Tex10	1.54276
+	4.5977e-05	-0.332231	Q3USB7	Inactive phospholipase C-like protein 1	Plcl1	-1.25896
+	0.00136272	0.671272	Q3USH5	Splicing factor, suppressor of white-apricot homolog	Sfswap	1.59248
+	0.000727427	0.583642	Q3USZ8	Deleted in autism protein 1 homolog		1.49863
+	0.0220614	0.108896	Q3UTJ2	Sorbin and SH3 domain-containing protein 2	Sorbs2	1.0784
+	0.0433321	-0.246568	Q3UU35	Ovostatin homolog	Ovos	-1.18638
+	0.000615249	0.227081	Q3UU96	Serine/threonine-protein kinase MRCK alpha	Cdc42bpa	1.17046
+	0.00162504	-0.378514	Q3UUG6	TBC1 domain family member 24	Tbc1d24	-1.3
+	0.00058745	-0.319077	Q3UV70	[Pyruvate dehydrogenase [acetyl-transferring]]-phosphatase 1, mitochondrial	Pdp1	-1.24753
+	0.00189275	0.235828	Q3UVK0	Endoplasmic reticulum metallopeptidase 1	Ermp1	1.17758
+	0.00235817	0.249721	Q3UVL4	Vacuolar protein sorting-associated protein 51 homolog	Vps51	1.18898
+	2.30548e-05	0.542137	Q3UW53	Protein Niban	Fam129a	1.45613
+	4.93827e-05	0.67626	Q3UYV9	Nuclear cap-binding protein subunit 1	Ncbp1	1.59799
+	0.000139156	0.685756	Q3UZ39	Leucine-rich repeat flightless-interacting protein 1	Lrrfip1	1.60854
+	0.0196474	0.198745	Q3UZA1	CapZ-interacting protein	Rcsd1	1.1477
+	0.000210662	0.46423	Q3V009	Transmembrane emp24 domain-containing protein 1	Tmed1	1.37958
+	2.73973e-05	1.2665	Q3V038	Tetratricopeptide repeat protein 9A	Ttc9	2.40577
+	0.0275415	-0.248085	Q3V132	ADP/ATP translocase 4;ADP/ATP translocase 4, N-terminally processed	Slc25a31	-1.18763
+	0.000280199	-0.431031	Q3V1D3	AMP deaminase 1	Ampd1	-1.3482
+	4.97512e-05	0.539002	Q3V1L4	Cytosolic purine 5-nucleotidase	Nt5c2	1.45297
+	0.000107293	0.863709	Q3V1T4	Prolyl 3-hydroxylase 1	Lepre1	1.81971
+	0.000213568	-0.367941	Q3V384	Lactation elevated protein 1	Lace1	-1.29051
+	0	0.907103	Q3V3R1	Monofunctional C1-tetrahydrofolate synthase, mitochondrial	Mthfd1l	1.87528
+	0.0231312	0.194628	Q3ZK22	Vezatin	Vezt	1.14443
+	0	0.597968	Q497V5	S1 RNA-binding domain-containing protein 1	Srbd1	1.51358
+	0.0460905	-0.126316	Q499X9	Methionine--tRNA ligase, mitochondrial	Mars2	-1.0915
+	5.6338e-05	0.361554	Q4ACU6	SH3 and multiple ankyrin repeat domains protein 3	Shank3	1.28481
+	0.000280508	0.620546	Q4FK66	Pre-mRNA-splicing factor 38A	Prpf38a	1.53746
+	0.00457507	0.189367	Q4FZC9	Nesprin-3	Syne3	1.14026
+	0.000330218	0.378025	Q4FZG9	NADH dehydrogenase [ubiquinone] 1 alpha subcomplex subunit 4-like 2	Ndufa4l2	1.29956
+	0.00758974	0.232628	Q4JIM5	Abelson tyrosine-protein kinase 2	Abl2	1.17497
+	0.00022542	0.915555	Q4KML4	Costars family protein ABRACL	Abracl	1.88629
+	0.000218579	0.362077	Q4KMM3	Oxidation resistance protein 1	Oxr1	1.28527
+	0.000371113	0.785048	Q4LDD4	Arf-GAP with Rho-GAP domain, ANK repeat and PH domain-containing protein 1	Arap1	1.72315
+	0.0357681	0.139251	Q4PZA2	Endothelin-converting enzyme 1	Ece1	1.10133
+	0.0100979	0.249453	Q4QQM4	Tumor protein p53-inducible protein 11	Trp53i11	1.18876
+	0.0257139	-0.244019	Q4QQM5	Protein FAM73A	Fam73a	-1.18429
+	0.000503676	0.886982	Q4U4S6	Xin actin-binding repeat-containing protein 2	Xirp2	1.8493
+	0	0.433854	Q4VA53	Sister chromatid cohesion protein PDS5 homolog B	Pds5b	1.35084
+	0.00541551	0.341192	Q4VAA2	Protein CDV3	Cdv3	1.2668
+	0.000305103	0.541693	Q4VAA7	Sorting nexin-33	Snx33	1.45568
+	0.00300251	-0.374195	Q4VAE3	Transmembrane protein 65	Tmem65	-1.29612
+	0.000214154	-0.262697	Q4VBD2	Transmembrane anterior posterior transformation protein 1	Tapt1	-1.19972
+	6.1674e-05	0.662872	Q4VBE8	WD repeat-containing protein 18	Wdr18	1.58323
+	0	0.575852	Q501J6	Probable ATP-dependent RNA helicase DDX17	Ddx17	1.49056
+	0.000741053	0.316929	Q505B7	Protein archease	Zbtb8os	1.24568
+	0.00323252	-0.204245	Q505D7	Optic atrophy 3 protein homolog	Opa3	-1.15208
+	0.00367831	0.276464	Q505F5	Leucine-rich repeat-containing protein 47	Lrrc47	1.21122
+	0.00125476	0.988785	Q52KI8	Serine/arginine repetitive matrix protein 1	Srrm1	1.98451
+	4.7138e-05	1.16421	Q52KR3	Protein prune homolog 2	Prune2	2.2411
+	0.000146735	0.475391	Q566J8	AarF domain-containing protein kinase 4	Adck4	1.39029
+	0.000194226	0.573255	Q569Z5	Probable ATP-dependent RNA helicase DDX46	Ddx46	1.48788
+	0.000290133	0.614464	Q569Z6	Thyroid hormone receptor-associated protein 3	Thrap3	1.53099
+	0.00897501	0.298231	Q56A08	G patch domain and KOW motifs-containing protein	Gpkow	1.22964
+	0.000119779	0.929247	Q571E4	N-acetylgalactosamine-6-sulfatase	Galns	1.90428
+	0.000361055	0.369063	Q571I9	Aldehyde dehydrogenase family 16 member A1	Aldh16a1	1.29151
+	0.00075793	0.320808	Q58A65	C-Jun-amino-terminal kinase-interacting protein 4	Spag9	1.24903
+	0.0461988	0.0695184	Q59J78	Mimitin, mitochondrial	Ndufaf2	1.04937
+	0.000659776	0.316875	Q5BLK4	Terminal uridylyltransferase 7	Zcchc6	1.24563
+	0.00713656	0.12432	Q5DTJ9	Myopalladin	Mypn	1.08999
+	0	0.57173	Q5DTM8	E3 ubiquitin-protein ligase BRE1A	Rnf20	1.4863
+	0.000209464	0.33649	Q5DTX6	Junctional protein associated with coronary artery disease	Jcad	1.26268
+	0.000215809	0.25777	Q5DU25	IQ motif and SEC7 domain-containing protein 2	Iqsec2	1.19563
+	0.000290443	-0.299442	Q5EBG6	Heat shock protein beta-6	Hspb6	-1.23067
+	6.34921e-05	0.377195	Q5EBG8	Uncharacterized protein C1orf50 homolog		1.29881
+	0.0032629	0.247412	Q5EG47	5-AMP-activated protein kinase catalytic subunit alpha-1	Prkaa1	1.18708
+	0.0380325	-0.312787	Q5F285	Transmembrane protein 256	Tmem256	-1.2421
+	0.000317493	0.43208	Q5F2E7	Nuclear fragile X mental retardation-interacting protein 2	Nufip2	1.34918
+	0.000628821	0.319493	Q5F2E8	Serine/threonine-protein kinase TAO1	Taok1	1.24789
+	0.000450785	-0.121255	Q5FW52	Muscular LMNA-interacting protein	Mlip	-1.08768
+	0.0112739	0.305656	Q5FWH6	Rho guanine nucleotide exchange factor 15	Arhgef15	1.23598
+	0.00325999	0.22084	Q5FWI3	Transmembrane protein 2	Tmem2	1.16541
+	0.0030418	0.307354	Q5FWK3	Rho GTPase-activating protein 1	Arhgap1	1.23744
+	8.72727e-05	0.487646	Q5HZI1	Microtubule-associated tumor suppressor 1 homolog	Mtus1	1.40216
+	5.6338e-05	0.807306	Q5I012	Putative sodium-coupled neutral amino acid transporter 10	Slc38a10	1.74994
+	0.000192834	1.00715	Q5I043	Ubiquitin carboxyl-terminal hydrolase 28	Usp28	2.00994
+	0.000154182	-0.332929	Q5IRJ6	Zinc transporter 9	Slc30a9	-1.25957
+	0.000153623	0.632463	Q5M8N0	CB1 cannabinoid receptor-interacting protein 1	Cnrip1	1.55021
+	5.32544e-05	-0.514126	Q5M8N4	Epimerase family protein SDR39U1	Sdr39u1	-1.42813
+	0.00568836	0.168076	Q5NBX1	Protein cordon-bleu	Cobl	1.12356
+	9.55752e-05	0.669242	Q5NCR9	Nuclear speckle splicing regulatory protein 1	Nsrp1	1.59024
+	0.0014929	-0.386214	Q5NCS9	Mitochondrial dynamics protein MID49	Mief2	-1.30696
+	0.00988735	0.322454	Q5ND34	WD repeat-containing protein 81	Wdr81	1.25046
+	0.000853012	0.346808	Q5ND52	rRNA methyltransferase 3, mitochondrial	Rnmtl1	1.27174
+	0.000482629	-0.405102	Q5PSV9	Mediator of DNA damage checkpoint protein 1	Mdc1	-1.32418
+	0.00576964	0.444718	Q5SF07	Insulin-like growth factor 2 mRNA-binding protein 2	Igf2bp2	1.36105
+	0.000559567	0.348546	Q5SFM8	RNA-binding protein 27	Rbm27	1.27328
+	0.000490251	0.352069	Q5SNZ0	Girdin	Ccdc88a	1.27639
+	0.000162807	0.924655	Q5SS00	DBF4-type zinc finger-containing protein 2 homolog	Zdbf2	1.89823
+	0.0106771	0.274667	Q5SS80	Dehydrogenase/reductase SDR family member 13	Dhrs13	1.20971
+	0.0036539	0.075551	Q5SSH7	Zinc finger ZZ-type and EF-hand domain-containing protein 1	Zzef1	1.05376
+	8.91365e-05	0.609043	Q5SSI6	U3 small nucleolar RNA-associated protein 18 homolog	Utp18	1.52525
+	0.0356595	0.413722	Q5SSL4	Active breakpoint cluster region-related protein	Abr	1.33212
+	0.000210393	0.467319	Q5SSZ5	Tensin-3	Tns3	1.38254
+	0.000123961	0.617893	Q5SUA5	Unconventional myosin-Ig	Myo1g	1.53463
+	0.00016586	0.596798	Q5SUF2	Luc7-like protein 3	Luc7l3	1.51236
+	0.000139881	0.587074	Q5SUR0	Phosphoribosylformylglycinamidine synthase	Pfas	1.5022
+	0.00179263	-0.608811	Q5SUV5	Myosin light chain kinase family member 4	Mylk4	-1.525
+	0.000109726	0.612709	Q5SV85	Synergin gamma	Synrg	1.52913
+	0.00100537	0.425476	Q5SVD0	Filamin-interacting protein FAM101B	Fam101b	1.34302
+	0.0248025	0.283634	Q5SVQ0	Histone acetyltransferase KAT7	Kat7	1.21726
+	0.00114944	0.31297	Q5SVR0	TBC1 domain family member 9B	Tbc1d9b	1.24226
+	0.0402241	0.129784	Q5SW19	Clustered mitochondria protein homolog	Cluh	1.09413
+	0.000282828	0.788198	Q5SWD9	Pre-rRNA-processing protein TSR1 homolog	Tsr1	1.72692
+	0.00169204	-0.799767	Q5SX39	Myosin-4	Myh4	-1.74082
+	4.70588e-05	-0.426735	Q5SX40	Myosin-1	Myh1	-1.34419
+	0.0223319	0.178258	Q5SYD0	Unconventional myosin-Id	Myo1d	1.13152
+	0.000782465	0.15217	Q5U430	E3 ubiquitin-protein ligase UBR3	Ubr3	1.11124
+	0.0037178	-0.16208	Q5U458	DnaJ homolog subfamily C member 11	Dnajc11	-1.1189
+	0	0.632235	Q5U5V2	Hydroxylysine kinase	Hykk	1.54996
+	0.0109651	0.327577	Q5UAK0	Mesoderm induction early response protein 1	Mier1	1.2549
+	0.0451738	0.139034	Q5XG73	Acyl-CoA-binding domain-containing protein 5	Acbd5	1.10117
+	6.34291e-05	0.494876	Q5XJE5	RNA polymerase-associated protein LEO1	Leo1	1.4092
+	0	0.639101	Q5XJY5	Coatomer subunit delta	Arcn1	1.55736
+	6.21532e-05	-0.843831	Q5XKE0	Myosin-binding protein C, fast-type	Mybpc2	-1.79481
+	0.00441178	0.175947	Q5XKN4	Protein jagunal homolog 1	Jagn1	1.12971
+	4.56026e-05	0.486202	Q60520	Paired amphipathic helix protein Sin3a	Sin3a	1.40075
+	0.018027	0.1339	Q60575	Kinesin-like protein KIF1B	Kif1b	1.09726
+	0.000740803	0.263247	Q60590	Alpha-1-acid glycoprotein 1	Orm1	1.20018
+	6.29302e-05	-0.340473	Q60597	2-oxoglutarate dehydrogenase, mitochondrial	Ogdh	-1.26617
+	2.12202e-05	0.698959	Q60598	Src substrate cortactin	Cttn	1.62333
+	4.27481e-05	0.578884	Q60605	Myosin light polypeptide 6	Myl6	1.49369
+	8.64865e-05	0.402281	Q60631	Growth factor receptor-bound protein 2	Grb2	1.3216
+	0.000281319	0.212173	Q60634	Flotillin-2	Flot2	1.15843
+	0.00546134	-0.178671	Q60649	Caseinolytic peptidase B protein homolog	Clpb	-1.13184
+	0.0151415	0.497302	Q60664	Lymphoid-restricted membrane protein;Processed lymphoid-restricted membrane protein	Lrmp	1.41157
+	2.589e-05	0.524951	Q60668	Heterogeneous nuclear ribonucleoprotein D0	Hnrnpd	1.43888
+	0.00106485	-0.584281	Q60675	Laminin subunit alpha-2	Lama2	-1.49929
+	0.000937304	-0.126924	Q60676	Serine/threonine-protein phosphatase 5	Ppp5c	-1.09196
+	0.00477646	0.158522	Q60692	Proteasome subunit beta type-6	Psmb6	1.11614
+	0.000958075	0.423156	Q60710	Deoxynucleoside triphosphate triphosphohydrolase SAMHD1	Samhd1	1.34086
+	0.000214815	-0.46296	Q60714	Long-chain fatty acid transport protein 1	Slc27a1	-1.37837
+	5.21739e-05	0.681668	Q60715	Prolyl 4-hydroxylase subunit alpha-1	P4ha1	1.60399
+	5.15759e-05	0.84309	Q60716	Prolyl 4-hydroxylase subunit alpha-2	P4ha2	1.79389
+	0.000120063	0.271037	Q60737	Casein kinase II subunit alpha	Csnk2a1	1.20667
+	6.26836e-05	0.507127	Q60739	BAG family molecular chaperone regulator 1	Bag1	1.42122
+	0	0.658803	Q60749	KH domain-containing, RNA-binding, signal transduction-associated protein 1	Khdrbs1	1.57877
+	0	-0.329838	Q60759	Glutaryl-CoA dehydrogenase, mitochondrial	Gcdh	-1.25687
+	0.000849899	0.451661	Q60760	Growth factor receptor-bound protein 10	Grb10	1.36761
+	0.0142792	0.14003	Q60770	Syntaxin-binding protein 3	Stxbp3	1.10193
+	0.0287942	0.536078	Q60772	Cyclin-dependent kinase 4 inhibitor C	Cdkn2c	1.45003
+	0.00309549	0.611977	Q60780	Growth arrest-specific protein 7	Gas7	1.52835
+	0.0008704	0.335155	Q60790	Ras GTPase-activating protein 3	Rasa3	1.26151
+	0.0037664	0.432495	Q60805	Tyrosine-protein kinase Mer	Mertk	1.34957
+	0.000107835	0.450583	Q60809	CCR4-NOT transcription complex subunit 7	Cnot7	1.36659
+	0.00137662	0.290839	Q60823	RAC-beta serine/threonine-protein kinase	Akt2	1.22335
+	0.000225962	0.791689	Q60854	Serpin B6	Serpinb6	1.7311
+	7.86517e-05	0.66445	Q60855	Receptor-interacting serine/threonine-protein kinase 1	Ripk1	1.58496
+	0.00313701	0.18892	Q60864	Stress-induced-phosphoprotein 1	Stip1	1.13991
+	9.46538e-05	0.564088	Q60865	Caprin-1	Caprin1	1.47845
+	0.000125574	0.526032	Q60870	Receptor expression-enhancing protein 5	Reep5	1.43996
+	0.000124054	0.729372	Q60875	Rho guanine nucleotide exchange factor 2	Arhgef2	1.65792
+	0.000795743	0.317995	Q60902	Epidermal growth factor receptor substrate 15-like 1	Eps15l1	1.2466
+	0.0299366	-0.512656	Q8BW74;Q60925	Hepatic leukemia factor;D site-binding protein	Hlf;Dbp	-1.42667
+	0.000213971	0.384618	Q60929;Q8CFN5;Q63943	Myocyte-specific enhancer factor 2A;Myocyte-specific enhancer factor 2C;Myocyte-specific enhancer factor 2D	Mef2a;Mef2c;Mef2d	1.30551
+	0.00272663	-0.170572	Q60930	Voltage-dependent anion-selective channel protein 2	Vdac2	-1.1255
+	2.07254e-05	-0.448169	Q60931	Voltage-dependent anion-selective channel protein 3	Vdac3	-1.36431
+	5.87618e-05	-0.443846	Q60932	Voltage-dependent anion-selective channel protein 1	Vdac1	-1.36023
+	6.29921e-05	-0.378823	Q60936	Atypical kinase ADCK3, mitochondrial	Adck3	-1.30028
+	0.00750629	0.394088	Q60949	TBC1 domain family member 1	Tbc1d1	1.31411
+	4.68227e-05	0.505791	Q60953	Protein PML	Pml	1.4199
+	0.0416642	0.151756	Q60960	Importin subunit alpha-5;Importin subunit alpha-5, N-terminally processed	Kpna1	1.11092
+	0.00179625	0.259323	Q60963	Platelet-activating factor acetylhydrolase	Pla2g7	1.19692
+	0	0.496594	Q60967	Bifunctional 3-phosphoadenosine 5-phosphosulfate synthase 1;Sulfate adenylyltransferase;Adenylyl-sulfate kinase	Papss1	1.41088
+	0.000114741	0.686515	Q60972	Histone-binding protein RBBP4	Rbbp4	1.60939
+	5.02513e-05	0.486067	Q60973	Histone-binding protein RBBP7	Rbbp7	1.40062
+	4.81928e-05	0.356172	Q60989	E3 ubiquitin-protein ligase XIAP	Xiap	1.28003
+	0.031439	0.0988175	Q60994	Adiponectin	Adipoq	1.0709
+	8.83165e-05	0.37674	Q60996	Serine/threonine-protein phosphatase 2A 56 kDa regulatory subunit gamma isoform	Ppp2r5c	1.2984
+	0.00242523	-0.246674	Q61017	Guanine nucleotide-binding protein G(I)/G(S)/G(O) subunit gamma-T2	Gngt2	-1.18647
+	0.000166551	0.73128	Q61024	Asparagine synthetase [glutamine-hydrolyzing]	Asns	1.66011
+	0	0.488926	Q61029	Lamina-associated polypeptide 2, isoforms beta/delta/epsilon/gamma	Tmpo	1.4034
+	0.000781495	0.245301	Q61035	Histidine--tRNA ligase, cytoplasmic	Hars	1.18534
+	0.00435704	0.305083	Q61037	Tuberin	Tsc2	1.23549
+	9.41587e-05	0.592171	Q61072	Disintegrin and metalloproteinase domain-containing protein 9	Adam9	1.50751
+	6.29921e-05	0.43315	Q61074	Protein phosphatase 1G	Ppm1g	1.35018
+	0.00011875	0.444743	Q61081	Hsp90 co-chaperone Cdc37;Hsp90 co-chaperone Cdc37, N-terminally processed	Cdc37	1.36107
+	0.0116229	0.366056	Q61090;Q9JIP6;O70421	Frizzled-7;Frizzled-2;Frizzled-1	Fzd7;Fzd2;Fzd1	1.28882
+	0.000140824	0.868416	Q61093	Cytochrome b-245 heavy chain	Cybb	1.82566
+	0.0479804	-0.100864	Q61097	Kinase suppressor of Ras 1	Ksr1	-1.07242
+	0.00074293	-0.250432	Q61102	ATP-binding cassette sub-family B member 7, mitochondrial	Abcb7	-1.18956
+	8.54853e-05	0.538892	Q61103	Zinc finger protein ubi-d4	Dpf2	1.45286
+	6.33037e-05	0.417672	Q61107	Guanylate-binding protein 4	Gbp4	1.33577
+	0.00025956	0.549957	Q61112	45 kDa calcium-binding protein	Sdf4	1.46404
+	0.00272245	0.325593	Q61129	Complement factor I;Complement factor I heavy chain;Complement factor I light chain	Cfi	1.25318
+	5.47196e-05	0.67262	Q61136	Serine/threonine-protein kinase PRP4 homolog	Prpf4b	1.59397
+	0.00926806	0.275139	Q61140	Breast cancer anti-estrogen resistance protein 1	Bcar1	1.21011
+	0.0175617	0.166522	Q61147	Ceruloplasmin	Cp	1.12235
+	0.000428913	0.248506	Q61151	Serine/threonine-protein phosphatase 2A 56 kDa regulatory subunit epsilon isoform	Ppp2r5e	1.18798
+	2.17984e-05	0.525517	Q61164	Transcriptional repressor CTCF	Ctcf	1.43945
+	0.000212714	0.477767	Q61166	Microtubule-associated protein RP/EB family member 1	Mapre1	1.39259
+	2.21607e-05	0.65971	Q61183	Poly(A) polymerase alpha	Papola	1.57977
+	0.000189598	0.166071	Q61187	Tumor susceptibility gene 101 protein	Tsg101	1.122
+	0.00012462	0.410516	Q61191	Host cell factor 1;HCF N-terminal chain 1;HCF N-terminal chain 2;HCF N-terminal chain 3;HCF N-terminal chain 4;HCF N-terminal chain 5;HCF N-terminal chain 6;HCF C-terminal chain 1;HCF C-terminal chain 2;HCF C-terminal chain 3;HCF C-terminal chain 4;HCF C-terminal chain 5;HCF C-terminal chain 6	Hcfc1	1.32916
+	0.000647008	0.809435	Q61205	Platelet-activating factor acetylhydrolase IB subunit gamma	Pafah1b3	1.75252
+	0.00323352	0.367552	Q61206	Platelet-activating factor acetylhydrolase IB subunit beta	Pafah1b2	1.29016
+	6.14709e-05	0.842988	Q61207	Prosaposin	Psap	1.79376
+	0.00824657	0.342337	Q61210	Rho guanine nucleotide exchange factor 1	Arhgef1	1.26781
+	0.0022782	0.343812	Q61211	Eukaryotic translation initiation factor 2D	Eif2d	1.26911
+	0.0234942	0.42607	Q61214	Dual specificity tyrosine-phosphorylation-regulated kinase 1A	Dyrk1a	1.34357
+	0.000213702	0.354277	Q61216	Double-strand break repair protein MRE11A	Mre11a	1.27834
+	2.13904e-05	1.28569	Q61233	Plastin-2	Lcp1	2.43799
+	0	-0.724536	Q61234	Alpha-1-syntrophin	Snta1	-1.65237
+	0.0231271	0.192509	Q61239	Protein farnesyltransferase/geranylgeranyltransferase type-1 subunit alpha	Fnta	1.14275
+	0.00474386	0.248106	Q61249	Immunoglobulin-binding protein 1	Igbp1	1.18765
+	0.000588235	1.21405	Q61263	Sterol O-acyltransferase 1	Soat1	2.31988
+	0.00112215	-0.32525	Q61292	Laminin subunit beta-2	Lamb2	-1.25288
+	0.00108625	0.302439	Q61316	Heat shock 70 kDa protein 4	Hspa4	1.23323
+	0.00693068	0.126898	Q61333	Tumor necrosis factor alpha-induced protein 2	Tnfaip2	1.09194
+	0.000152299	0.437144	Q61335	B-cell receptor-associated protein 31	Bcap31	1.35392
+	2.55591e-05	0.591373	Q61398	Procollagen C-endopeptidase enhancer 1	Pcolce	1.50668
+	5.41353e-05	-0.488507	Q61425	Hydroxyacyl-coenzyme A dehydrogenase, mitochondrial	Hadh	-1.40299
+	6.19469e-05	0.563481	Q61458	Cyclin-H	Ccnh	1.47783
+	0	1.55848	Q61462	Cytochrome b-245 light chain	Cyba	2.94543
+	0.00015329	0.501115	Q61464	Zinc finger protein 638	Znf638	1.41531
+	0.000805227	0.442167	Q61500	Integral membrane protein 2A	Itm2a	1.35864
+	0.000114924	0.811278	Q61510	E3 ubiquitin/ISG15 ligase TRIM25	Trim25	1.75477
+	8.90538e-05	0.697036	Q61543	Golgi apparatus protein 1	Glg1	1.62117
+	5.21415e-05	0.772961	Q61545	RNA-binding protein EWS	Ewsr1	1.70877
+	0.00590401	0.42647	Q61550	Double-strand-break repair protein rad21 homolog	Rad21	1.34394
+	0	0.79973	Q61553	Fascin	Fscn1	1.74078
+	0.000627622	0.454581	Q61559	IgG receptor FcRn large subunit p51	Fcgrt	1.37038
+	2.31214e-05	1.08537	Q61576	Peptidyl-prolyl cis-trans isomerase FKBP10	Fkbp10	2.12192
+	0.000290598	0.520557	Q61581	Insulin-like growth factor-binding protein 7	Igfbp7	1.43451
+	0.000372796	0.25194	Q61584	Fragile X mental retardation syndrome-related protein 1	Fxr1	1.19081
+	0.0423875	-0.113193	Q61586	Glycerol-3-phosphate acyltransferase 1, mitochondrial	Gpam	-1.08162
+	0	0.480503	Q61595	Kinectin	Ktn1	1.39523
+	0.00011254	0.318187	Q61598	Rab GDP dissociation inhibitor beta	Gdi2	1.24676
+	0.000384047	0.605444	Q61599	Rho GDP-dissociation inhibitor 2	Arhgdib	1.52145
+	0.00147279	0.722002	Q61624	Zinc finger protein 148	Znf148	1.64947
+	0.00221282	0.889076	Q61646	Haptoglobin;Haptoglobin alpha chain;Haptoglobin beta chain	Hp	1.85199
+	0.00179113	0.280844	Q61655	ATP-dependent RNA helicase DDX19A	Ddx19a	1.21491
+	0	0.507545	Q61656	Probable ATP-dependent RNA helicase DDX5	Ddx5	1.42163
+	0.000228708	0.642579	Q61686	Chromobox protein homolog 5	Cbx5	1.56112
+	6.21359e-05	0.726758	Q61687	Transcriptional regulator ATRX	Atrx	1.65492
+	0.00280101	0.356646	Q61699	Heat shock protein 105 kDa	Hsph1	1.28045
+	5.02693e-05	0.759729	Q61702	Inter-alpha-trypsin inhibitor heavy chain H1	Itih1	1.69317
+	5.30303e-05	0.530427	Q61703	Inter-alpha-trypsin inhibitor heavy chain H2	Itih2	1.44436
+	0.000109181	0.774371	Q61704	Inter-alpha-trypsin inhibitor heavy chain H3	Itih3	1.71044
+	0	0.431831	Q61712	DnaJ homolog subfamily C member 1	Dnajc1	1.34894
+	0.00863726	0.216972	Q61733	28S ribosomal protein S31, mitochondrial	Mrps31	1.16229
+	0.000727119	0.222228	Q61738	Integrin alpha-7;Integrin alpha-7 heavy chain;Integrin alpha-7 light chain	Itga7	1.16653
+	0.0015108	0.373206	Q61749	Translation initiation factor eIF-2B subunit delta	Eif2b4	1.29523
+	0.000176471	0.810272	Q61753	D-3-phosphoglycerate dehydrogenase	Phgdh	1.75354
+	0.00011838	0.42843	Q61768	Kinesin-1 heavy chain	Kif5b	1.34577
+	5.06329e-05	0.561833	Q61771	Kinesin-like protein KIF3B;Kinesin-like protein KIF3B, N-terminally processed	Kif3b	1.47614
+	0.0212636	0.4228	Q61781	Keratin, type I cytoskeletal 14	Krt14	1.34053
+	0	0.47802	Q61792	LIM and SH3 domain protein 1	Lasp1	1.39283
+	4.96894e-05	0.432654	Q61805	Lipopolysaccharide-binding protein	Lbp	1.34971
+	5.37634e-05	0.450408	Q61823	Programmed cell death protein 4	Pdcd4	1.36643
+	5.14286e-05	0.552212	Q61830	Macrophage mannose receptor 1	Mrc1	1.46633
+	0.000691126	0.762632	Q61879	Myosin-10	Myh10	1.69658
+	0.000139777	0.911026	Q61881	DNA replication licensing factor MCM7	Mcm7	1.88038
+	5.42741e-05	0.713847	Q61937	Nucleophosmin	Npm1	1.64017
+	9.35065e-05	0.230034	Q61990	Poly(rC)-binding protein 2	Pcbp2	1.17286
+	2.42424e-05	1.51988	Q62009	Periostin	Postn	2.86767
+	0.0110339	0.983959	Q62011	Podoplanin	Pdpn	1.97789
+	2.7972e-05	0.586033	Q62018	RNA polymerase-associated protein CTR9 homolog	Ctr9	1.50111
+	0.000193971	0.425236	Q62048	Astrocytic phosphoprotein PEA-15	Pea15	1.34279
+	2.22222e-05	1.01122	Q62059	Versican core protein	Vcan	2.01561
+	0	0.407552	Q62077	1-phosphatidylinositol 4,5-bisphosphate phosphodiesterase gamma-1	Plcg1	1.32643
+	0.0178942	0.309785	Q62084	Protein phosphatase 1 regulatory subunit 14B	Ppp1r14b	1.23952
+	0.00133188	0.381556	Q62093	Serine/arginine-rich splicing factor 2	Srsf2	1.30275
+	0.000659492	0.24291	Q62095	ATP-dependent RNA helicase DDX3Y	Ddx3y	1.18338
+	0.000138745	-1.26001	Q62147	Sarcospan	Sspn	-2.39497
+	6.20155e-05	0.968973	Q62159	Rho-related GTP-binding protein RhoC	Rhoc	1.95745
+	0	-0.867726	Q62165	Dystroglycan;Alpha-dystroglycan;Beta-dystroglycan	Dag1	-1.82478
+	0.00021187	0.261473	Q62167;P16381	ATP-dependent RNA helicase DDX3X;Putative ATP-dependent RNA helicase Pl10	Ddx3x;D1Pas1	1.1987
+	0.000165289	0.456422	Q62172	RalA-binding protein 1	Ralbp1	1.37213
+	0.000176944	-0.439892	Q62177	Semaphorin-3B	Sema3b	-1.3565
+	5.16605e-05	0.562974	Q62186	Translocon-associated protein subunit delta	Ssr4	1.47731
+	8.80734e-05	0.799972	Q62188	Dihydropyrimidinase-related protein 3	Dpysl3	1.74107
+	4.5977e-05	0.506651	Q62189	U1 small nuclear ribonucleoprotein A	Snrpa	1.42075
+	0.00626392	0.563432	Q62192	CD180 antigen	Cd180	1.47778
+	0.00022276	0.225323	Q62193	Replication protein A 32 kDa subunit	Rpa2	1.16904
+	0.000154519	0.473986	Q62203	Splicing factor 3A subunit 2	Sf3a2	1.38894
+	0.00353683	-0.258905	Q62209	Synaptonemal complex protein 1	Sycp1	-1.19657
+	0.0302467	0.270024	Q62219	Transforming growth factor beta-1-induced transcript 1 protein	Tgfb1i1	1.20583
+	0.000792128	0.544505	Q62230	Sialoadhesin	Siglec1	1.45852
+	0	-0.412139	Q62234	Myomesin-1	Myom1	-1.33066
+	6.22407e-05	0.56355	Q62241	U1 small nuclear ribonucleoprotein C	Snrpc	1.4779
+	0.000490023	0.180851	Q62245	Son of sevenless homolog 1	Sos1	1.13355
+	0.00158325	0.21734	Q62261	Spectrin beta chain, non-erythrocytic 1	Sptbn1	1.16259
+	6.10022e-05	0.735701	Q62311	Transcription initiation factor TFIID subunit 6	Taf6	1.66521
+	0.00060424	0.275804	Q62312	TGF-beta receptor type-2	Tgfbr2	1.21067
+	0.0035729	0.476615	Q62313;Q62314	Trans-Golgi network integral membrane protein 1;Trans-Golgi network integral membrane protein 2	Tgoln1;Tgoln2	1.39148
+	5.00894e-05	0.629556	Q62318	Transcription intermediary factor 1-beta	Trim28	1.54709
+	0.000119216	0.33613	Q62348	Translin	Tsn	1.26237
+	0.00028433	0.484256	Q62351	Transferrin receptor protein 1	Tfrc	1.39886
+	2.06718e-05	1.18491	Q62356	Follistatin-related protein 1	Fstl1	2.27349
+	6.08035e-05	0.562088	Q62376	U1 small nuclear ribonucleoprotein 70 kDa	Snrnp70	1.4764
+	0.000820513	0.323939	Q62383	Transcription elongation factor SPT6	Supt6h	1.25174
+	0	0.513217	Q62384	Zinc finger protein ZPR1	Zpr1	1.42723
+	5.7211e-05	0.914196	Q62393	Tumor protein D52	Tpd52	1.88452
+	0.00984067	0.193755	Q62417	Sorbin and SH3 domain-containing protein 1	Sorbs1	1.14374
+	0.000525641	0.435554	Q62418	Drebrin-like protein	Dbnl	1.35243
+	5.76132e-05	0.848848	Q62419	Endophilin-A2	Sh3gl1	1.80106
+	6.12022e-05	0.57802	Q62422	Osteoclast-stimulating factor 1	Ostf1	1.4928
+	0.000125095	-0.374927	Q62425	Cytochrome c oxidase subunit NDUFA4	Ndufa4	-1.29677
+	9.9742e-05	0.68144	Q62426	Cystatin-B	Cstb	1.60374
+	0.00458401	0.327383	Q62432	Mothers against decapentaplegic homolog 2	Smad2	1.25474
+	0.0377501	0.119442	Q62446	Peptidyl-prolyl cis-trans isomerase FKBP3	Fkbp3	1.08631
+	0.00137568	0.20657	Q62448	Eukaryotic translation initiation factor 4 gamma 2	Eif4g2	1.15394
+	6.04099e-05	0.633505	Q62465	Synaptic vesicle membrane protein VAT-1 homolog	Vat1	1.55133
+	0.00200201	0.785999	Q62504	Msx2-interacting protein	Spen	1.72429
+	0.000249853	0.326792	Q62523	Zyxin	Zyx	1.25422
+	0.00565369	0.276844	Q63829	COMM domain-containing protein 3	Commd3	1.21154
+	5.16129e-05	0.363747	Q63844	Mitogen-activated protein kinase 3	Mapk3	1.28676
+	0	0.425834	Q63850	Nuclear pore glycoprotein p62	Nup62	1.34335
+	0.0273546	-0.0949345	Q63918	Serum deprivation-response protein	Sdpr	-1.06802
+	0.000587814	0.273393	Q63932	Dual specificity mitogen-activated protein kinase kinase 2	Map2k2	1.20865
+	0.00120735	0.234441	Q63961	Endoglin	Eng	1.17645
+	4.80274e-05	0.706828	Q64012	RNA-binding protein Raly	Raly	1.63221
+	0.0102271	0.311593	Q64096	Guanine nucleotide exchange factor DBS	Mcf2l	1.24108
+	0.000757298	0.560743	Q640M1	U3 small nucleolar RNA-associated protein 14 homolog A	Utp14a	1.47503
+	0.00152495	0.584551	Q640N1	Adipocyte enhancer-binding protein 1	Aebp1	1.49957
+	0.000114007	-0.347427	Q64105	Sepiapterin reductase	Spr	-1.27229
+	0.00792855	0.274903	Q64112	Interferon-induced protein with tetratricopeptide repeats 2	Ifit2	1.20991
+	0.000113544	0.269009	Q64133	Amine oxidase [flavin-containing] A	Maoa	1.20498
+	0.0458252	0.224876	Q64151	Semaphorin-4C	Sema4c	1.16868
+	0.000134933	0.582991	Q64152	Transcription factor BTF3	Btf3	1.49795
+	0.0380587	0.155087	Q64191	N(4)-(beta-N-acetylglucosaminyl)-L-asparaginase;Glycosylasparaginase alpha chain;Glycosylasparaginase beta chain	Aga	1.11349
+	0.00381715	-0.422457	Q641P0	Actin-related protein 3B	Actr3b	-1.34021
+	5.37428e-05	0.600168	Q64213	Splicing factor 1	Sf1	1.51589
+	0.00101149	0.41328	Q64261	Cyclin-dependent kinase 6	Cdk6	1.33171
+	0.000215404	0.536297	Q64282	Interferon-induced protein with tetratricopeptide repeats 1	Ifit1	1.45025
+	0.0252775	0.128684	Q64310	Surfeit locus protein 4	Surf4	1.0933
+	0.000295273	0.310387	Q64311	Protein N-terminal asparagine amidohydrolase	Ntan1	1.24004
+	0.00113497	0.570378	Q64314	Hematopoietic progenitor cell antigen CD34	Cd34	1.48491
+	0.000588706	0.654841	Q64324	Syntaxin-binding protein 2	Stxbp2	1.57444
+	0.00162608	0.280428	Q64327	Male-enhanced antigen 1	Mea1	1.21456
+	0.00258392	0.181602	Q64331	Unconventional myosin-VI	Myo6	1.13414
+	0.0146583	0.267562	Q64332	Synapsin-2	Syn2	1.20377
+	0.000372046	0.543163	Q64337	Sequestosome-1	Sqstm1	1.45716
+	0.0030359	0.263856	Q64339	Ubiquitin-like protein ISG15	Isg15	1.20068
+	0.00217723	0.417024	Q64345	Interferon-induced protein with tetratricopeptide repeats 3	Ifit3	1.33517
+	6.33663e-05	-0.516511	Q64347	Chloride channel protein 1	Clcn1	-1.43049
+	0.0108203	0.296725	Q64373	Bcl-2-like protein 1	Bcl2l1	1.22835
+	2.17391e-05	0.543852	Q64430	Copper-transporting ATPase 1	Atp7a	1.45786
+	0.0290066	-0.12033	Q64433	10 kDa heat shock protein, mitochondrial	Hspe1	-1.08698
+	0.0155977	-0.405258	Q64444	Carbonic anhydrase 4	Ca4	-1.32433
+	2.05128e-05	0.917652	Q64449	C-type mannose receptor 2	Mrc2	1.88904
+	2.08877e-05	0.528447	Q64511	DNA topoisomerase 2-beta	Top2b	1.44238
+	0.00150762	0.259583	Q64514	Tripeptidyl-peptidase 2	Tpp2	1.19713
+	0.000163823	-0.422665	Q64518	Sarcoplasmic/endoplasmic reticulum calcium ATPase 3	Atp2a3	-1.3404
+	0.000646957	0.384131	Q64520	Guanylate kinase	Guk1	1.30507
+	0.000525882	-0.235455	Q64521	Glycerol-3-phosphate dehydrogenase, mitochondrial	Gpd2	-1.17728
+	0.00112042	-0.552095	Q64669	NAD(P)H dehydrogenase [quinone] 1	Nqo1	-1.46621
+	4.49438e-05	0.850555	Q64674	Spermidine synthase	Srm	1.80319
+	0.0297881	-0.139945	Q64691	Calpain-3	Capn3	-1.10186
+	0.000745905	0.286635	Q64727	Vinculin	Vcl	1.21979
+	0.000670679	0.154046	Q64735	Complement component receptor 1-like protein	Cr1l	1.11269
+	0.000210526	-0.310976	Q64FW2	All-trans-retinol 13,14-reductase	Retsat	-1.24055
+	5.50098e-05	0.66422	Q65CL1	Catenin alpha-3	Ctnna3	1.58471
+	0.00059034	0.556197	Q65Z40	Wings apart-like protein homolog	Wapal	1.47039
+	0.00317429	0.201286	Q66JV4;Q80YR9	RNA-binding protein 12B-B;RNA-binding protein 12B-A	Rbm12b2;Rbm12b1	1.14972
+	0.00281847	0.353548	Q66JX5	FGFR1 oncogene partner	Fgfr1op	1.2777
+	0.000776119	0.784508	Q66K08	Cartilage intermediate layer protein 1;Cartilage intermediate layer protein 1 C1;Cartilage intermediate layer protein 1 C2	Cilp	1.7225
+	0.000286024	0.508181	Q67FY2	B-cell CLL/lymphoma 9-like protein	Bcl9l	1.42226
+	0	0.371185	Q68FD5	Clathrin heavy chain 1	Cltc	1.29341
+	0.0453902	0.169031	Q68FD7	Folliculin-interacting protein 1	Fnip1	1.1243
+	0.00108763	0.312986	Q68FE6	Protein FAM65A	Fam65a	1.24228
+	0.0131692	0.338693	Q68FF6	ARF GTPase-activating protein GIT1	Git1	1.26461
+	0.0391224	0.246562	Q68FH4	N-acetylgalactosamine kinase	Galk2	1.18638
+	0.0452193	0.134202	Q68FL4	Putative adenosylhomocysteinase 3	Ahcyl2	1.09749
+	0.000155367	0.230342	Q68FL6	Methionine--tRNA ligase, cytoplasmic	Mars	1.17311
+	0.00121777	0.392078	Q69Z37	Sterile alpha motif domain-containing protein 9-like	Samd9l	1.31228
+	0.00243066	0.272918	Q69Z38	Pseudopodium-enriched atypical kinase 1	Peak1	1.20825
+	0.00274952	0.206314	Q69Z99	Zinc finger protein 512	Znf512	1.15374
+	0.000225015	0.80858	Q69ZF7	Metal transporter CNNM4	Cnnm4	1.75149
+	0.000375746	0.729905	Q69ZK6	Probable JmjC domain-containing histone demethylation protein 2C	Jmjd1c	1.65853
+	0.000260369	0.677368	Q69ZN7	Myoferlin	Myof	1.59922
+	6.36364e-05	0.585692	Q69ZQ2	Pre-mRNA-splicing factor ISY1 homolog	Isy1	1.50076
+	0.00240287	0.118683	Q69ZR2	E3 ubiquitin-protein ligase HECTD1	Hectd1	1.08574
+	0.00147743	0.522317	Q69ZR9	Protein FAM208A	Fam208a	1.43626
+	0.00438808	0.132773	Q69ZS7	HBS1-like protein	Hbs1l	1.0964
+	0.0092684	0.372747	Q69ZW3	EH domain-binding protein 1	Ehbp1	1.29482
+	0.00105135	0.472291	Q6A009	E3 ubiquitin-protein ligase listerin	Ltn1	1.38731
+	2.5e-05	0.475487	Q6A026	Sister chromatid cohesion protein PDS5 homolog A	Pds5a	1.39039
+	0.000341388	0.481296	Q6A028	Switch-associated protein 70	Swap70	1.396
+	0.00618334	-0.421049	Q6A037	NEDD4-binding protein 1	N4bp1	-1.3389
+	0.0142777	-0.27929	Q6A039	TBC1 domain family member 12	Tbc1d12	-1.2136
+	2.46154e-05	0.60345	Q6A065	Centrosomal protein of 170 kDa	Cep170	1.51935
+	9.3913e-05	0.485666	Q6A068	Cell division cycle 5-like protein	Cdc5l	1.40023
+	0.00061552	0.285435	Q6A0A2	La-related protein 4B	Larp4b	1.21878
+	0	0.479584	Q6A0A9	Constitutive coactivator of PPAR-gamma-like protein 1	FAM120A	1.39434
+	0.000286489	0.503142	Q6A0D4	Raftlin	Rftn1	1.4173
+	0.00025881	0.254057	Q6A4J8	Ubiquitin carboxyl-terminal hydrolase 7	Usp7	1.19256
+	4.43038e-05	0.605796	Q6DFW4	Nucleolar protein 58	Nop58	1.52182
+	0.000170155	0.567687	Q6DG52	Protein Churchill	Churc1	1.48215
+	0.0192821	0.33038	Q6DID3	Protein SCAF8	Scaf8	1.25734
+	0.00546062	0.2251	Q6DID5	PWWP domain-containing protein MUM1	Mum1	1.16886
+	0.000279122	0.554091	Q6DID7	Protein wntless homolog	Wls	1.46824
+	0.000870955	0.2673	Q6DYE8	Ectonucleotide pyrophosphatase/phosphodiesterase family member 3;Alkaline phosphodiesterase I;Nucleotide pyrophosphatase	Enpp3	1.20355
+	0.000848875	0.502805	Q6EDY6	Leucine-rich repeat-containing protein 16A	Lrrc16a	1.41697
+	9.88075e-05	0.335559	Q6GQT9	Nodal modulator 1	Nomo1	1.26187
+	0.00614158	0.277315	Q6GSS7;Q64523	Histone H2A type 2-A;Histone H2A type 2-C	Hist2h2aa1;Hist2h2ac	1.21194
+	5.27704e-05	0.895591	Q6GU68	Immunoglobulin superfamily containing leucine-rich repeat protein	Islr	1.86037
+	0.0126527	-0.981016	Q6GYP7	Ral GTPase-activating protein subunit alpha-1	Ralgapa1	-1.97385
+	8.62534e-05	0.623556	Q6IRU2	Tropomyosin alpha-4 chain	Tpm4	1.54067
+	0.000190476	0.296931	Q6IRU5	Clathrin light chain B	Cltb	1.22853
+	0.00787212	-0.196122	Q6J756	Calpain-11	Capn11	-1.14561
+	0.00179686	0.262489	Q6KAR6	Exocyst complex component 3	Exoc3	1.19955
+	0	0.680318	Q6KCD5	Nipped-B-like protein	Nipbl	1.60249
+	0	0.631534	Q6NS46	Protein RRP5 homolog	Pdcd11	1.54921
+	0.000888184	0.439788	Q6NSQ7	Protein LTV1 homolog	Ltv1	1.3564
+	0.0104603	-0.120406	Q6NSR8	Probable aminopeptidase NPEPL1	Npepl1	-1.08704
+	0.000696763	1.30202	Q6NSU3	Glycosyltransferase 8 domain-containing protein 1	Glt8d1	2.46574
+	0.00246323	0.485089	Q6NV83	U2 snRNP-associated SURP motif-containing protein	U2surp	1.39967
+	0.00223072	0.707603	Q6NVD0	FRAS1-related extracellular matrix protein 2	Frem2	1.63309
[truncated: 2,499 more rows]
